# Supplementary material for: Ammonium tris­(3-amino­pyrazine-2-carboxyl­ato-κ2 N 1,O)nickelate(II) trihydrate
Source: Acta Crystallogr Sect E Struct Rep Online. 2009 Nov 21;65(Pt 12):m1631–2. doi: 10.1107/S1600536809048363 (PMC2971780; doi:10.1107/S1600536809048363)
Supplement: Supplementary file 1 [file e-65-m1631-sup1.cif]

##############################################################################
###                                                                        ###
###        Electronic paper (Acta Crystallographica Section E)             ###
###                                                                        ###
##############################################################################
#                                                                            #
# This CIF contains the data in a paper accepted for publication in Acta     #
# Crystallographica Section E. It conforms to the requirements of Notes      #
# for Authors for Section E, and has been peer reviewed under the auspices   #
# of the IUCr Commission on Journals.                                        #
#                                                                            #
# Full details of the Crystallographic Information File format               #
# are given in the paper "The Crystallographic Information File (CIF):       #
# a New Standard Archive File for Crystallography" by S. R. Hall, F. H.      #
# Allen and I. D. Brown [Acta Cryst. (1991), A47, 655-685].                  #
#                                                                            #
# The current version of the core CIF dictionary is obtainable from          #
# ftp://ftp.iucr.org/pub/cif_core.dic. The current version number is 2.4.    #
#                                                                            #
# Software is freely available for graphical display of the structure(s) in  #
# this CIF.  For information consult the CIF home page http://www.iucr.org/  #
# cif/home.html                                                              #
#                                                                            #
# This file may be used for bona fide research purposes within the           #
# scientific community so long as proper attribution is given to the journal # 
# article from which it was obtained.                                        #
#                                                                            #
##############################################################################
                                             
data_global
_audit_creation_method     SHELXL-97
_journal_date_recd_electronic     2009-11-14
_journal_date_accepted     2009-11-14
_journal_name_full     'Acta Crystallographica, Section E'
_journal_year     2009
_journal_volume     65
_journal_issue     12
_journal_page_first     m1631
_journal_page_last     m1632
_journal_paper_category     QM
_journal_coeditor_code     HB5228
_publ_contact_author
;
     Dr. Seik Weng Ng
     Department of Chemistry
     University of Malaya
     50603 Kuala Lumpur
     Malaysia
;
_publ_contact_author_email     seikweng@um.edu.my
_publ_contact_author_fax     '03 7967 4193'
_publ_contact_author_phone     '03 7967 6778'
_publ_section_title
;
Ammonium
tris(3-aminopyrazine-2-carboxylato-\k^2^<i>N</i>^1^,<i>O</i>)nickelate(II)
trihydrate
;
loop_
    _publ_author_name
    _publ_author_address
    'Cheng, Xiao-Li'
;
College of Chemistry and Materials Science
Heilongjiang University
Harbin 150080
People's Republic of China
;
    'Gao, Shan'
;
College of Chemistry and Materials Science
Heilongjiang University
Harbin 150080
People's Republic of China
;
    'Ng, Seik Weng'
;
Department of Chemistry
University of Malaya
50603 Kuala Lumpur
Malaysia
;
_publ_section_synopsis     .
data_I
_audit_creation_method     SHELXL-97
_chemical_name_systematic
;
Ammonium
tris(3-aminopyrazine-2-carboxylato-\k^2^<i>N</i>^1^,<i>O</i>)nickelate(II)
trihydrate
;
_chemical_name_common     ?
_chemical_formula_moiety     'N H4 +, C15 H12 N9 Ni O6 -, 3(H2 O)'
_chemical_formula_sum     'C15 H22 N10 Ni O9'
_chemical_formula_iupac     '(N H4) [Ni (C5 H4 N3 O2)3], 3H2 O'
_chemical_formula_weight     545.14
_chemical_melting_point     ?
_symmetry_cell_setting     Monoclinic
_symmetry_space_group_name_H-M     'P 21/n'
_symmetry_space_group_name_Hall     '-P 2yn'
loop_
    _symmetry_equiv_pos_as_xyz
    'x, y, z'
    '-x+1/2, y+1/2, -z+1/2'
    '-x, -y, -z'
    'x-1/2, -y-1/2, z-1/2'
_cell_length_a     11.2092(3)
_cell_length_b     14.7061(4)
_cell_length_c     13.7540(4)
_cell_angle_alpha     90.00
_cell_angle_beta     97.5214(8)
_cell_angle_gamma     90.00
_cell_volume     2247.75(11)
_cell_formula_units_Z     4
_cell_measurement_reflns_used     17239
_cell_measurement_theta_min     3.2
_cell_measurement_theta_max     27.5
_cell_measurement_temperature     293(2)
_exptl_crystal_description     Block
_exptl_crystal_colour     Green
_exptl_crystal_size_max     0.28
_exptl_crystal_size_mid     0.22
_exptl_crystal_size_min     0.19
_exptl_crystal_density_diffrn     1.611
_exptl_crystal_density_meas     ?
_exptl_crystal_density_method     'not measured'
_exptl_crystal_F_000     1128
_exptl_absorpt_coefficient_mu     0.933
_exptl_absorpt_correction_type     Multi-scan
_exptl_absorpt_process_details     '(ABSCOR; Higashi, 1995)'
_exptl_absorpt_correction_T_min     0.7801
_exptl_absorpt_correction_T_max     0.8426
_diffrn_ambient_temperature     293(2)
_diffrn_radiation_type     MoK\a
_diffrn_radiation_wavelength     0.71073
_diffrn_radiation_source     'fine-focus sealed tube'
_diffrn_radiation_monochromator     graphite
_diffrn_measurement_device_type     'Rigaku R-AXIS RAPID IP diffractometer'
_diffrn_measurement_method     '\w scan'
_diffrn_detector_area_resol_mean     ?
_diffrn_reflns_number     21341
_diffrn_reflns_av_R_equivalents     0.0278
_diffrn_reflns_av_sigmaI/netI     0.0270
_diffrn_reflns_theta_min     3.15
_diffrn_reflns_theta_max     27.44
_diffrn_reflns_theta_full     27.44
_diffrn_measured_fraction_theta_max     0.998
_diffrn_measured_fraction_theta_full     0.998
_diffrn_reflns_limit_h_min     -14
_diffrn_reflns_limit_h_max     14
_diffrn_reflns_limit_k_min     -19
_diffrn_reflns_limit_k_max     19
_diffrn_reflns_limit_l_min     -17
_diffrn_reflns_limit_l_max     17
_diffrn_standards_number     0
_diffrn_standards_interval_count     0
_diffrn_standards_interval_time     0
_diffrn_standards_decay_%     0
_reflns_number_total     5114
_reflns_number_gt     4322
_reflns_threshold_expression     I>2\s(I)
_refine_ls_structure_factor_coef     Fsqd
_refine_ls_matrix_type     full
_refine_ls_R_factor_all     0.0428
_refine_ls_R_factor_gt     0.0345
_refine_ls_wR_factor_gt     0.0898
_refine_ls_wR_factor_ref     0.0956
_refine_ls_goodness_of_fit_ref     1.024
_refine_ls_restrained_S_all     1.022
_refine_ls_number_reflns     5114
_refine_ls_number_parameters     380
_refine_ls_number_restraints     25
_refine_ls_hydrogen_treatment     mixed
_refine_ls_weighting_scheme     calc
_refine_ls_weighting_details
         'calc w=1/[\s^2^(Fo^2^)+(0.0582P)^2^+0.5222P] where P=(Fo^2^+2Fc^2^)/3'
_atom_sites_solution_hydrogens     geom
_atom_sites_solution_primary     direct
_atom_sites_solution_secondary     difmap
_refine_ls_shift/su_max     0.001
_refine_ls_shift/su_mean     0.001
_refine_diff_density_max     0.467
_refine_diff_density_min     -0.259
_refine_ls_extinction_method     none
_refine_ls_extinction_coef     ?
loop_
    _atom_type_symbol
    _atom_type_description
    _atom_type_scat_dispersion_real
    _atom_type_scat_dispersion_imag
    _atom_type_scat_source
    'C' 'C' 0.0033 0.0016
                         'International Tables Vol C Tables 4.2.6.8 and 6.1.1.4'
    'H' 'H' 0.0000 0.0000
                         'International Tables Vol C Tables 4.2.6.8 and 6.1.1.4'
    'N' 'N' 0.0061 0.0033
                         'International Tables Vol C Tables 4.2.6.8 and 6.1.1.4'
    'O' 'O' 0.0106 0.0060
                         'International Tables Vol C Tables 4.2.6.8 and 6.1.1.4'
    'Ni' 'Ni' 0.3393 1.1124
                         'International Tables Vol C Tables 4.2.6.8 and 6.1.1.4'
_computing_data_collection     'RAPID-AUTO (Rigaku, 1998)'
_computing_cell_refinement     'RAPID-AUTO (Rigaku, 1998)'
_computing_data_reduction     'CrystalClear (Rigaku/MSC, 2002)'
_computing_structure_solution     'SHELXS97 (Sheldrick, 2008)'
_computing_structure_refinement     'SHELXL97 (Sheldrick, 2008)'
_computing_molecular_graphics     'X-SEED (Barbour, 2001)'
_computing_publication_material     'publCIF (Westrip, 2009)'
loop_
    _atom_site_type_symbol
    _atom_site_label
    _atom_site_fract_x
    _atom_site_fract_y
    _atom_site_fract_z
    _atom_site_U_iso_or_equiv
    _atom_site_adp_type
    _atom_site_calc_flag
    _atom_site_refinement_flags
    _atom_site_occupancy
    _atom_site_disorder_assembly
    _atom_site_disorder_group
    Ni Ni1 0.31748(2) 0.668273(15) 0.689311(16) 0.03143(9) Uani d . 1 . .
    O O1 0.42705(12) 0.74401(9) 0.78914(10) 0.0399(3) Uani d . 1 . .
    O O2 0.46912(13) 0.77268(10) 0.94948(10) 0.0483(3) Uani d . 1 . .
    O O3 0.37891(13) 0.72843(9) 0.57068(10) 0.0446(3) Uani d . 1 . .
    O O4 0.33775(17) 0.83556(12) 0.45711(12) 0.0616(5) Uani d . 1 . .
    O O5 0.21564(11) 0.57245(9) 0.60709(9) 0.0391(3) Uani d . 1 . .
    O O6 0.22619(12) 0.43404(11) 0.54208(12) 0.0536(4) Uani d . 1 . .
    O O1W 0.5686(2) 0.8674(2) 0.67787(15) 0.0930(8) Uani d D 1 . .
    O O2W 0.53958(16) 1.06663(15) 0.88906(13) 0.0643(5) Uani d D 1 . .
    O O3W 0.3437(3) 0.8148(3) 0.25454(17) 0.0980(8) Uani d D 1 . .
    N N1 0.25466(14) 0.62854(10) 0.81904(11) 0.0341(3) Uani d . 1 . .
    N N2 0.15754(17) 0.62107(13) 0.99403(13) 0.0500(4) Uani d . 1 . .
    N N3 0.2905(2) 0.73064(15) 1.06019(13) 0.0525(5) Uani d D 1 . .
    N N4 0.19233(13) 0.77229(10) 0.65903(10) 0.0327(3) Uani d . 1 . .
    N N5 0.03798(15) 0.91375(11) 0.59648(12) 0.0410(4) Uani d . 1 . .
    N N6 0.14458(19) 0.94291(14) 0.46855(15) 0.0560(5) Uani d D 1 . .
    N N7 0.44529(13) 0.56953(10) 0.67977(10) 0.0307(3) Uani d . 1 . .
    N N8 0.60635(14) 0.44427(11) 0.62184(12) 0.0389(4) Uani d . 1 . .
    N N9 0.45018(16) 0.36067(12) 0.54171(13) 0.0418(4) Uani d D 1 . .
    N N10 0.6367(2) 0.88322(17) 0.87878(16) 0.0609(5) Uani d D 1 . .
    C C1 0.40689(16) 0.73693(12) 0.87734(13) 0.0352(4) Uani d . 1 . .
    C C2 0.30163(16) 0.67882(12) 0.89515(13) 0.0331(4) Uani d . 1 . .
    C C3 0.25094(18) 0.67630(13) 0.98471(14) 0.0389(4) Uani d . 1 . .
    C C4 0.1158(2) 0.56992(16) 0.91715(16) 0.0528(5) Uani d . 1 . .
    H H4 0.0521 0.5307 0.9229 0.063 Uiso calc R 1 . .
    C C5 0.16254(19) 0.57242(14) 0.82959(15) 0.0429(4) Uani d . 1 . .
    H H5 0.1305 0.5354 0.7778 0.052 Uiso calc R 1 . .
    C C6 0.31612(18) 0.79401(13) 0.53101(13) 0.0385(4) Uani d . 1 . .
    C C7 0.21035(17) 0.82128(11) 0.58056(13) 0.0321(4) Uani d . 1 . .
    C C8 0.13109(17) 0.89357(12) 0.54759(13) 0.0368(4) Uani d . 1 . .
    C C9 0.02365(18) 0.86309(14) 0.67384(14) 0.0413(4) Uani d . 1 . .
    H H9 -0.0410 0.8758 0.7077 0.050 Uiso calc R 1 . .
    C C10 0.09911(17) 0.79277(14) 0.70670(13) 0.0390(4) Uani d . 1 . .
    H H10 0.0855 0.7596 0.7618 0.047 Uiso calc R 1 . .
    C C11 0.27182(16) 0.50055(13) 0.58777(13) 0.0345(4) Uani d . 1 . .
    C C12 0.40521(15) 0.49993(12) 0.62341(12) 0.0294(3) Uani d . 1 . .
    C C13 0.48649(16) 0.43358(12) 0.59462(12) 0.0316(4) Uani d . 1 . .
    C C14 0.64164(17) 0.51541(14) 0.67792(15) 0.0418(4) Uani d . 1 . .
    H H14 0.7237 0.5235 0.6970 0.050 Uiso calc R 1 . .
    C C15 0.56347(16) 0.57786(13) 0.70937(14) 0.0379(4) Uani d . 1 . .
    H H15 0.5924 0.6252 0.7507 0.045 Uiso calc R 1 . .
    H H1W1 0.518(4) 0.826(3) 0.681(3) 0.16(2) Uiso d D 1 . .
    H H1W2 0.587(4) 0.871(3) 0.6200(14) 0.138(16) Uiso d D 1 . .
    H H2W1 0.4664(10) 1.071(2) 0.8988(19) 0.079(10) Uiso d D 1 . .
    H H2W2 0.586(2) 1.078(3) 0.9408(15) 0.123(15) Uiso d D 1 . .
    H H3W1 0.366(6) 0.861(2) 0.290(3) 0.20(3) Uiso d D 1 . .
    H H3W2 0.325(6) 0.772(3) 0.292(3) 0.21(3) Uiso d D 1 . .
    H H31 0.3539(16) 0.7617(16) 1.056(2) 0.064(8) Uiso d D 1 . .
    H H32 0.259(2) 0.724(2) 1.1133(13) 0.076(9) Uiso d D 1 . .
    H H61 0.2078(15) 0.9305(16) 0.4426(16) 0.054(7) Uiso d D 1 . .
    H H62 0.0924(18) 0.9821(13) 0.4466(18) 0.058(7) Uiso d D 1 . .
    H H91 0.3745(10) 0.3567(18) 0.5212(19) 0.059(7) Uiso d D 1 . .
    H H92 0.5008(17) 0.3270(13) 0.5183(17) 0.048(7) Uiso d D 1 . .
    H H101 0.592(2) 0.8458(15) 0.9058(17) 0.079(10) Uiso d D 1 . .
    H H102 0.627(3) 0.871(2) 0.8169(8) 0.106(13) Uiso d D 1 . .
    H H103 0.612(3) 0.9371(9) 0.887(2) 0.16(2) Uiso d D 1 . .
    H H104 0.7095(10) 0.876(2) 0.902(2) 0.124(15) Uiso d D 1 . .
loop_
    _atom_site_aniso_label
    _atom_site_aniso_U_11
    _atom_site_aniso_U_22
    _atom_site_aniso_U_33
    _atom_site_aniso_U_12
    _atom_site_aniso_U_13
    _atom_site_aniso_U_23
    Ni1 0.03054(14) 0.03344(14) 0.03110(13) 0.00615(9) 0.00699(9) 0.00153(9)
    O1 0.0392(7) 0.0421(7) 0.0402(7) -0.0052(6) 0.0123(6) -0.0010(6)
    O2 0.0463(8) 0.0536(8) 0.0440(7) -0.0107(7) 0.0029(6) -0.0063(7)
    O3 0.0452(8) 0.0472(7) 0.0454(7) 0.0188(6) 0.0214(6) 0.0114(6)
    O4 0.0649(11) 0.0760(11) 0.0496(9) 0.0243(9) 0.0285(8) 0.0262(8)
    O5 0.0292(6) 0.0472(7) 0.0400(7) 0.0099(6) 0.0012(5) -0.0059(6)
    O6 0.0326(7) 0.0540(9) 0.0713(10) 0.0016(6) -0.0046(7) -0.0237(8)
    O1W 0.0979(17) 0.131(2) 0.0520(11) -0.0539(16) 0.0174(11) -0.0013(12)
    O2W 0.0414(9) 0.0925(13) 0.0577(10) -0.0038(9) 0.0021(8) -0.0103(10)
    O3W 0.0917(18) 0.144(2) 0.0590(12) -0.0021(17) 0.0121(12) -0.0216(15)
    N1 0.0345(8) 0.0350(8) 0.0325(7) 0.0019(6) 0.0037(6) 0.0027(6)
    N2 0.0528(11) 0.0581(11) 0.0419(9) -0.0058(9) 0.0163(8) 0.0059(8)
    N3 0.0585(12) 0.0643(12) 0.0360(9) -0.0039(10) 0.0113(9) -0.0049(9)
    N4 0.0335(8) 0.0342(7) 0.0312(7) 0.0067(6) 0.0067(6) -0.0003(6)
    N5 0.0408(9) 0.0391(8) 0.0427(8) 0.0131(7) 0.0042(7) -0.0013(7)
    N6 0.0556(12) 0.0564(11) 0.0582(11) 0.0224(10) 0.0161(10) 0.0245(10)
    N7 0.0276(7) 0.0340(7) 0.0303(7) 0.0042(6) 0.0032(6) 0.0011(6)
    N8 0.0298(8) 0.0432(8) 0.0443(8) 0.0071(7) 0.0074(7) 0.0015(7)
    N9 0.0349(9) 0.0419(9) 0.0498(9) 0.0042(7) 0.0107(8) -0.0092(8)
    N10 0.0507(12) 0.0779(16) 0.0551(12) -0.0199(11) 0.0108(10) -0.0007(11)
    C1 0.0343(9) 0.0340(9) 0.0374(9) 0.0032(7) 0.0053(7) -0.0006(8)
    C2 0.0325(9) 0.0349(9) 0.0317(8) 0.0058(7) 0.0037(7) 0.0029(7)
    C3 0.0408(10) 0.0432(10) 0.0329(9) 0.0067(8) 0.0054(8) 0.0042(8)
    C4 0.0518(13) 0.0584(13) 0.0501(12) -0.0145(11) 0.0138(10) 0.0067(11)
    C5 0.0442(11) 0.0436(10) 0.0407(10) -0.0084(9) 0.0046(8) 0.0021(8)
    C6 0.0408(10) 0.0426(10) 0.0335(9) 0.0070(8) 0.0104(8) 0.0023(8)
    C7 0.0338(9) 0.0319(8) 0.0306(8) 0.0043(7) 0.0039(7) -0.0011(7)
    C8 0.0387(10) 0.0340(9) 0.0368(9) 0.0043(8) 0.0014(8) 0.0007(7)
    C9 0.0376(10) 0.0478(11) 0.0393(9) 0.0113(9) 0.0084(8) -0.0069(9)
    C10 0.0387(10) 0.0461(10) 0.0339(9) 0.0089(8) 0.0111(8) -0.0001(8)
    C11 0.0280(8) 0.0433(10) 0.0321(8) 0.0044(7) 0.0036(7) -0.0003(8)
    C12 0.0269(8) 0.0330(8) 0.0288(8) 0.0038(7) 0.0050(6) 0.0027(7)
    C13 0.0315(9) 0.0335(8) 0.0306(8) 0.0042(7) 0.0076(7) 0.0037(7)
    C14 0.0253(9) 0.0500(11) 0.0496(11) 0.0033(8) 0.0027(8) -0.0003(9)
    C15 0.0304(9) 0.0412(10) 0.0409(9) 0.0008(8) 0.0006(7) -0.0029(8)
loop_
    _geom_bond_atom_site_label_1
    _geom_bond_atom_site_label_2
    _geom_bond_site_symmetry_2
    _geom_bond_distance
    _geom_bond_publ_flag
    Ni1 O1 . 2.0476(13) y
    Ni1 O3 . 2.0526(13) y
    Ni1 O5 . 2.0567(13) y
    Ni1 N7 . 2.0561(14) y
    Ni1 N4 . 2.0805(14) y
    Ni1 N1 . 2.0857(15) y
    O1 C1 . 1.267(2) ?
    O2 C1 . 1.252(2) ?
    O3 C6 . 1.274(2) ?
    O4 C6 . 1.237(2) ?
    O5 C11 . 1.276(2) ?
    O6 C11 . 1.237(2) ?
    O1W H1W1 . 0.840(10)
                       ?
    O1W H1W2 . 0.850(10)
                       ?
    O2W H2W1 . 0.850(10)
                       ?
    O2W H2W2 . 0.840(10)
                       ?
    O3W H3W1 . 0.850(10)
                       ?
    O3W H3W2 . 0.860(10)
                       ?
    N1 C2 . 1.332(2) ?
    N1 C5 . 1.345(3) ?
    N2 C4 . 1.332(3) ?
    N2 C3 . 1.344(3) ?
    N3 C3 . 1.339(3) ?
    N3 H31 . 0.854(10) ?
    N3 H32 . 0.858(10) ?
    N4 C7 . 1.335(2) ?
    N4 C10 . 1.339(2) ?
    N5 C9 . 1.326(3) ?
    N5 C8 . 1.347(3) ?
    N6 C8 . 1.332(3) ?
    N6 H61 . 0.853(10) ?
    N6 H62 . 0.849(10) ?
    N7 C12 . 1.326(2) ?
    N7 C15 . 1.340(2) ?
    N8 C14 . 1.329(3) ?
    N8 C13 . 1.356(2) ?
    N9 C13 . 1.329(2) ?
    N9 H91 . 0.860(10) ?
    N9 H92 . 0.848(10) ?
    N10 H101 . 0.861(9) ?
    N10 H102 . 0.861(9) ?
    N10 H103 . 0.853(9) ?
    N10 H104 . 0.844(9) ?
    C1 C2 . 1.503(3) ?
    C2 C3 . 1.423(3) ?
    C4 C5 . 1.375(3) ?
    C4 H4 . 0.9300 ?
    C5 H5 . 0.9300 ?
    C6 C7 . 1.498(3) ?
    C7 C8 . 1.421(2) ?
    C9 C10 . 1.374(3) ?
    C9 H9 . 0.9300 ?
    C10 H10 . 0.9300 ?
    C11 C12 . 1.511(2) ?
    C12 C13 . 1.426(2) ?
    C14 C15 . 1.377(3) ?
    C14 H14 . 0.9300 ?
    C15 H15 . 0.9300 ?
loop_
    _geom_angle_atom_site_label_1
    _geom_angle_atom_site_label_2
    _geom_angle_atom_site_label_3
    _geom_angle_site_symmetry_1
    _geom_angle_site_symmetry_3
    _geom_angle
    _geom_angle_publ_flag
    O1 Ni1 O3 . . 93.69(6) ?
    O1 Ni1 O5 . . 169.25(5) ?
    O3 Ni1 O5 . . 94.48(6) ?
    O1 Ni1 N7 . . 93.74(6) ?
    O3 Ni1 N7 . . 86.83(5) ?
    O5 Ni1 N7 . . 79.76(5) ?
    O1 Ni1 N4 . . 93.66(6) ?
    O3 Ni1 N4 . . 79.14(5) ?
    O5 Ni1 N4 . . 94.73(6) ?
    N7 Ni1 N4 . . 164.51(6) ?
    O1 Ni1 N1 . . 79.56(6) ?
    O3 Ni1 N1 . . 170.67(6) ?
    O5 Ni1 N1 . . 93.05(6) ?
    N7 Ni1 N1 . . 99.95(6) ?
    N4 Ni1 N1 . . 94.76(6) ?
    C1 O1 Ni1 . . 115.52(12) ?
    C6 O3 Ni1 . . 116.28(12) ?
    C11 O5 Ni1 . . 115.38(11) ?
    H1W1 O1W H1W2 . . 111(2) ?
    H2W1 O2W H2W2 . . 111(2) ?
    H3W1 O3W H3W2 . . 108(2) ?
    C2 N1 C5 . . 119.07(16) ?
    C2 N1 Ni1 . . 111.95(12) ?
    C5 N1 Ni1 . . 127.91(13) ?
    C4 N2 C3 . . 117.56(18) ?
    C3 N3 H31 . . 117.1(19) ?
    C3 N3 H32 . . 118(2) ?
    H31 N3 H32 . . 124(3) ?
    C7 N4 C10 . . 119.01(15) ?
    C7 N4 Ni1 . . 112.91(12) ?
    C10 N4 Ni1 . . 128.06(13) ?
    C9 N5 C8 . . 117.40(16) ?
    C8 N6 H61 . . 114.4(17) ?
    C8 N6 H62 . . 120.9(18) ?
    H61 N6 H62 . . 125(2) ?
    C12 N7 C15 . . 119.61(15) ?
    C12 N7 Ni1 . . 113.37(11) ?
    C15 N7 Ni1 . . 125.84(12) ?
    C14 N8 C13 . . 117.41(16) ?
    C13 N9 H91 . . 116.9(18) ?
    C13 N9 H92 . . 120.5(17) ?
    H91 N9 H92 . . 121(2) ?
    H101 N10 H102 . . 107.1(13) ?
    H101 N10 H103 . . 108.6(14) ?
    H102 N10 H103 . . 108.8(13) ?
    H101 N10 H104 . . 110.0(13) ?
    H102 N10 H104 . . 110.3(14) ?
    H103 N10 H104 . . 111.9(14) ?
    O2 C1 O1 . . 125.01(18) ?
    O2 C1 C2 . . 118.53(16) ?
    O1 C1 C2 . . 116.43(16) ?
    N1 C2 C3 . . 120.28(17) ?
    N1 C2 C1 . . 115.18(16) ?
    C3 C2 C1 . . 124.54(17) ?
    N3 C3 N2 . . 118.03(19) ?
    N3 C3 C2 . . 121.75(19) ?
    N2 C3 C2 . . 120.16(18) ?
    N2 C4 C5 . . 123.1(2) ?
    N2 C4 H4 . . 118.5 ?
    C5 C4 H4 . . 118.5 ?
    N1 C5 C4 . . 119.79(19) ?
    N1 C5 H5 . . 120.1 ?
    C4 C5 H5 . . 120.1 ?
    O4 C6 O3 . . 124.70(18) ?
    O4 C6 C7 . . 119.59(17) ?
    O3 C6 C7 . . 115.71(16) ?
    N4 C7 C8 . . 120.49(17) ?
    N4 C7 C6 . . 115.85(15) ?
    C8 C7 C6 . . 123.65(17) ?
    N6 C8 N5 . . 117.76(17) ?
    N6 C8 C7 . . 122.34(18) ?
    N5 C8 C7 . . 119.90(17) ?
    N5 C9 C10 . . 123.55(18) ?
    N5 C9 H9 . . 118.2 ?
    C10 C9 H9 . . 118.2 ?
    N4 C10 C9 . . 119.64(18) ?
    N4 C10 H10 . . 120.2 ?
    C9 C10 H10 . . 120.2 ?
    O6 C11 O5 . . 125.35(17) ?
    O6 C11 C12 . . 119.08(16) ?
    O5 C11 C12 . . 115.57(16) ?
    N7 C12 C13 . . 120.69(15) ?
    N7 C12 C11 . . 115.47(15) ?
    C13 C12 C11 . . 123.71(16) ?
    N9 C13 N8 . . 117.77(16) ?
    N9 C13 C12 . . 122.88(16) ?
    N8 C13 C12 . . 119.35(16) ?
    N8 C14 C15 . . 123.63(17) ?
    N8 C14 H14 . . 118.2 ?
    C15 C14 H14 . . 118.2 ?
    N7 C15 C14 . . 119.21(17) ?
    N7 C15 H15 . . 120.4 ?
    C14 C15 H15 . . 120.4 ?
loop_
    _geom_torsion_atom_site_label_1
    _geom_torsion_atom_site_label_2
    _geom_torsion_atom_site_label_3
    _geom_torsion_atom_site_label_4
    _geom_torsion_site_symmetry_1
    _geom_torsion_site_symmetry_2
    _geom_torsion_site_symmetry_3
    _geom_torsion_site_symmetry_4
    _geom_torsion
    _geom_torsion_publ_flag
    O3 Ni1 O1 C1 . . . . 170.89(13) ?
    O5 Ni1 O1 C1 . . . . -49.7(3) ?
    N7 Ni1 O1 C1 . . . . -102.05(13) ?
    N4 Ni1 O1 C1 . . . . 91.56(13) ?
    N1 Ni1 O1 C1 . . . . -2.61(13) ?
    O1 Ni1 O3 C6 . . . . -96.17(15) ?
    O5 Ni1 O3 C6 . . . . 90.82(15) ?
    N7 Ni1 O3 C6 . . . . 170.28(15) ?
    N4 Ni1 O3 C6 . . . . -3.15(14) ?
    O1 Ni1 O5 C11 . . . . -53.7(3) ?
    O3 Ni1 O5 C11 . . . . 85.68(13) ?
    N7 Ni1 O5 C11 . . . . -0.27(13) ?
    N4 Ni1 O5 C11 . . . . 165.13(13) ?
    N1 Ni1 O5 C11 . . . . -99.84(13) ?
    O1 Ni1 N1 C2 . . . . 8.76(12) ?
    O5 Ni1 N1 C2 . . . . -179.11(12) ?
    N7 Ni1 N1 C2 . . . . 100.76(12) ?
    N4 Ni1 N1 C2 . . . . -84.10(13) ?
    O1 Ni1 N1 C5 . . . . 176.63(17) ?
    O5 Ni1 N1 C5 . . . . -11.24(17) ?
    N7 Ni1 N1 C5 . . . . -91.37(17) ?
    N4 Ni1 N1 C5 . . . . 83.77(17) ?
    O1 Ni1 N4 C7 . . . . 95.17(13) ?
    O3 Ni1 N4 C7 . . . . 2.10(12) ?
    O5 Ni1 N4 C7 . . . . -91.56(13) ?
    N7 Ni1 N4 C7 . . . . -23.2(3) ?
    N1 Ni1 N4 C7 . . . . 174.97(12) ?
    O1 Ni1 N4 C10 . . . . -86.20(16) ?
    O3 Ni1 N4 C10 . . . . -179.26(17) ?
    O5 Ni1 N4 C10 . . . . 87.08(16) ?
    N7 Ni1 N4 C10 . . . . 155.4(2) ?
    N1 Ni1 N4 C10 . . . . -6.39(17) ?
    O1 Ni1 N7 C12 . . . . 175.68(12) ?
    O3 Ni1 N7 C12 . . . . -90.82(12) ?
    O5 Ni1 N7 C12 . . . . 4.31(12) ?
    N4 Ni1 N7 C12 . . . . -65.9(3) ?
    N1 Ni1 N7 C12 . . . . 95.64(12) ?
    O1 Ni1 N7 C15 . . . . -16.83(15) ?
    O3 Ni1 N7 C15 . . . . 76.67(15) ?
    O5 Ni1 N7 C15 . . . . 171.80(16) ?
    N4 Ni1 N7 C15 . . . . 101.6(2) ?
    N1 Ni1 N7 C15 . . . . -96.87(15) ?
    Ni1 O1 C1 O2 . . . . 174.82(15) ?
    Ni1 O1 C1 C2 . . . . -3.5(2) ?
    C5 N1 C2 C3 . . . . -3.1(3) ?
    Ni1 N1 C2 C3 . . . . 166.01(13) ?
    C5 N1 C2 C1 . . . . 177.96(16) ?
    Ni1 N1 C2 C1 . . . . -12.97(18) ?
    O2 C1 C2 N1 . . . . -166.99(16) ?
    O1 C1 C2 N1 . . . . 11.5(2) ?
    O2 C1 C2 C3 . . . . 14.1(3) ?
    O1 C1 C2 C3 . . . . -167.48(17) ?
    C4 N2 C3 N3 . . . . 177.4(2) ?
    C4 N2 C3 C2 . . . . 0.1(3) ?
    N1 C2 C3 N3 . . . . -175.23(18) ?
    C1 C2 C3 N3 . . . . 3.6(3) ?
    N1 C2 C3 N2 . . . . 2.0(3) ?
    C1 C2 C3 N2 . . . . -179.12(17) ?
    C3 N2 C4 C5 . . . . -1.0(3) ?
    C2 N1 C5 C4 . . . . 2.1(3) ?
    Ni1 N1 C5 C4 . . . . -164.99(16) ?
    N2 C4 C5 N1 . . . . 0.0(4) ?
    Ni1 O3 C6 O4 . . . . -177.33(18) ?
    Ni1 O3 C6 C7 . . . . 3.5(2) ?
    C10 N4 C7 C8 . . . . -0.6(3) ?
    Ni1 N4 C7 C8 . . . . 178.20(13) ?
    C10 N4 C7 C6 . . . . -179.78(17) ?
    Ni1 N4 C7 C6 . . . . -1.0(2) ?
    O4 C6 C7 N4 . . . . 179.16(19) ?
    O3 C6 C7 N4 . . . . -1.6(3) ?
    O4 C6 C7 C8 . . . . 0.0(3) ?
    O3 C6 C7 C8 . . . . 179.19(17) ?
    C9 N5 C8 N6 . . . . 178.60(19) ?
    C9 N5 C8 C7 . . . . -1.0(3) ?
    N4 C7 C8 N6 . . . . -178.67(19) ?
    C6 C7 C8 N6 . . . . 0.5(3) ?
    N4 C7 C8 N5 . . . . 0.9(3) ?
    C6 C7 C8 N5 . . . . -179.97(17) ?
    C8 N5 C9 C10 . . . . 0.8(3) ?
    C7 N4 C10 C9 . . . . 0.4(3) ?
    Ni1 N4 C10 C9 . . . . -178.17(14) ?
    N5 C9 C10 N4 . . . . -0.5(3) ?
    Ni1 O5 C11 O6 . . . . 177.70(16) ?
    Ni1 O5 C11 C12 . . . . -3.4(2) ?
    C15 N7 C12 C13 . . . . 0.5(2) ?
    Ni1 N7 C12 C13 . . . . 168.81(12) ?
    C15 N7 C12 C11 . . . . -175.57(16) ?
    Ni1 N7 C12 C11 . . . . -7.23(18) ?
    O6 C11 C12 N7 . . . . -173.77(17) ?
    O5 C11 C12 N7 . . . . 7.2(2) ?
    O6 C11 C12 C13 . . . . 10.3(3) ?
    O5 C11 C12 C13 . . . . -168.66(16) ?
    C14 N8 C13 N9 . . . . -177.44(18) ?
    C14 N8 C13 C12 . . . . 2.5(3) ?
    N7 C12 C13 N9 . . . . 177.08(17) ?
    C11 C12 C13 N9 . . . . -7.2(3) ?
    N7 C12 C13 N8 . . . . -2.9(2) ?
    C11 C12 C13 N8 . . . . 172.81(16) ?
    C13 N8 C14 C15 . . . . 0.1(3) ?
    C12 N7 C15 C14 . . . . 2.1(3) ?
    Ni1 N7 C15 C14 . . . . -164.65(14) ?
    N8 C14 C15 N7 . . . . -2.5(3) ?
loop_
    _geom_hbond_atom_site_label_D
    _geom_hbond_atom_site_label_H
    _geom_hbond_atom_site_label_A
    _geom_hbond_site_symmetry_A
    _geom_hbond_distance_DH
    _geom_hbond_distance_HA
    _geom_hbond_distance_DA
    _geom_hbond_angle_DHA
    _geom_hbond_publ_flag
    N3 H31 O2 . 0.850(10)
                        2.08(2) 2.740(3) 134(2) yes
    N6 H61 O4 . 0.850(10)
                        2.01(2) 2.701(3) 138(2) yes
    N6 H62 N5 3_576 0.850(10)
                            2.150(10)
                                    2.992(2) 175(2) yes
    N9 H91 O6 . 0.860(10)
                        2.07(2) 2.733(2) 134(2) yes
    N9 H92 O3 3_666 0.850(10)
                            2.100(10)
                                    2.924(2) 164(2) yes
    N10 H101 O2 . 0.860(10)
                          1.910(10)
                                  2.756(3) 169(3) yes
    N10 H102 O1w . 0.860(10)
                           1.940(10)
                                   2.779(3) 164(3) yes
    N10 H103 O2w . 0.850(10)
                           2.070(10)
                                   2.919(3) 172(3) yes
    N10 H104 N8 2_656 0.840(10)
                              2.36(2) 3.018(3) 135(2) yes
    O1w H1w1 O1 . 0.840(10)
                          2.25(2) 2.964(3) 143(4) yes
    O1w H1w2 N2 4_675 0.850(10)
                              2.000(10)
                                      2.842(3) 171(4) yes
    O2w H2w1 O5 2_556 0.850(10)
                              2.030(10)
                                      2.869(2) 168(3) yes
    O2w H2w2 O6 4_676 0.840(10)
                              1.960(10)
                                      2.766(2) 159(3) yes
    O3w H3w1 O4 . 0.850(10)
                          2.39(5) 2.812(3) 111(4) yes
