# Supplementary material for: Ammonium tris­(3-amino­pyrazine-2-carboxyl­ato-κ2 N 1,O)nickelate(II) trihydrate
Source: Acta Crystallogr Sect E Struct Rep Online. 2009 Nov 21;65(Pt 12):m1631–2. doi: 10.1107/S1600536809048363 (PMC2971780; doi:10.1107/S1600536809048363)
Supplement: Supplementary file 2 [file e-65-m1631-Isup2.hkl]

# 
# h,k,l, Fc-squared, Fo-squared, sigma(Fo-squared) and status flag 
# 
data_I
_shelx_title '  P21/n' 
_shelx_refln_list_code          4 
_shelx_F_calc_maximum      239.25 
_exptl_crystal_F_000      1128.00 
_reflns_d_resolution_high  0.7711 
 
loop_ 
 _symmetry_equiv_pos_as_xyz 
 'x, y, z' 
 '-x+1/2, y+1/2, -z+1/2' 
 '-x, -y, -z' 
 'x-1/2, -y-1/2, z-1/2' 
 
_cell_length_a    11.2092 
_cell_length_b    14.7061 
_cell_length_c    13.7540 
_cell_angle_alpha  90.000 
_cell_angle_beta   97.521 
_cell_angle_gamma  90.000 
 
_shelx_F_squared_multiplier     1.000 
 
loop_ 
 _refln_index_h 
 _refln_index_k 
 _refln_index_l 
 _refln_F_squared_calc 
 _refln_F_squared_meas 
 _refln_F_squared_sigma 
 _refln_observed_status 
   2   0   0     8197.48     8705.84    164.37 o 
   4   0   0     1819.41     1771.40     25.30 o 
   6   0   0     1118.11      932.04     20.67 o 
   8   0   0     2533.29     2357.41     39.79 o 
  10   0   0       19.19       17.22      6.52 o 
  12   0   0       25.02       16.08      7.89 o 
  14   0   0      252.61      264.34     16.26 o 
   2   1   0     6465.41     7430.82     64.65 o 
   3   1   0      154.98      141.91      3.59 o 
   4   1   0     7728.19     7607.16    147.91 o 
   5   1   0        8.83        9.13      4.01 o 
   6   1   0     1627.20     1546.80     15.52 o 
   7   1   0      114.96      131.58     12.56 o 
   8   1   0       18.88       10.19      4.87 o 
   9   1   0       32.71       49.64      6.91 o 
  10   1   0     1137.94     1165.07     24.24 o 
  11   1   0      188.98      202.04     11.14 o 
  12   1   0      495.56      509.47     13.60 o 
  13   1   0       98.69      101.38     25.67 o 
  14   1   0        9.32       -1.30      5.94 o 
   1   2   0    12131.87    13283.50    128.85 o 
   2   2   0     4764.64     5027.68     42.05 o 
   3   2   0     4076.93     4394.23     42.62 o 
   4   2   0      205.64      191.28      5.57 o 
   5   2   0     1877.31     2004.57     26.47 o 
   6   2   0     1524.89     1472.82     16.30 o 
   7   2   0       15.51       21.82      3.73 o 
   8   2   0     2359.98     2305.97     28.36 o 
   9   2   0     1625.72     1560.85     19.75 o 
  10   2   0      739.67      755.58     13.16 o 
  11   2   0       72.57       59.67      7.24 o 
  12   2   0      107.25      106.53      9.63 o 
  13   2   0      189.36      136.38     12.53 o 
  14   2   0      194.60      193.11     10.65 o 
   1   3   0       21.48       27.16      1.30 o 
   2   3   0    34906.09    37469.88    518.67 o 
   3   3   0      681.75      813.53      7.70 o 
   4   3   0        9.62       13.21      2.15 o 
   5   3   0     8049.72     8163.95     83.99 o 
   6   3   0       27.85       23.82      3.34 o 
   7   3   0     1817.73     1816.93     19.91 o 
   8   3   0      664.78      640.74     11.51 o 
   9   3   0       80.19       90.76      7.80 o 
  10   3   0       52.74       60.95      5.63 o 
  11   3   0      670.97      701.40     15.94 o 
  12   3   0       13.30       13.06      6.41 o 
  13   3   0      650.58      679.09     19.22 o 
  14   3   0        4.25        9.57      7.09 o 
   0   4   0     3710.42     3431.38     39.37 o 
   1   4   0     1790.48     1906.51     14.41 o 
   2   4   0      129.05      144.04      3.40 o 
   3   4   0     1613.29     1625.23     14.34 o 
   4   4   0      490.54      516.96      6.20 o 
   5   4   0      159.87      173.85      4.18 o 
   6   4   0     1849.69     1848.25     19.65 o 
   7   4   0     1186.38     1177.30     13.66 o 
   8   4   0      180.28      179.45     15.99 o 
   9   4   0       27.59       37.57      5.73 o 
  10   4   0      484.68      450.56     11.06 o 
  11   4   0       38.55       28.43      6.11 o 
  12   4   0        1.24        1.47      5.52 o 
  13   4   0      106.56      119.01     12.33 o 
  14   4   0       53.29       27.67     15.10 o 
   1   5   0     1197.38      998.77      7.58 o 
   2   5   0       48.13       47.15      2.03 o 
   3   5   0    15893.51    18068.63    211.84 o 
   4   5   0    22080.19    23924.41    309.40 o 
   5   5   0      618.95      613.49      9.62 o 
   6   5   0       43.75       39.58      4.82 o 
   7   5   0      669.15      667.39     10.36 o 
   8   5   0      459.68      434.84      8.30 o 
   9   5   0      295.58      298.62      7.67 o 
  10   5   0      976.72      957.91     14.92 o 
  11   5   0      194.18      161.19      7.48 o 
  12   5   0      304.55      296.71     10.81 o 
  13   5   0        1.32        0.67      4.19 o 
   0   6   0      847.21      863.16     13.20 o 
   1   6   0     1725.36     1667.30     13.13 o 
   2   6   0    12959.38    14130.84    137.86 o 
   3   6   0      577.68      636.58      6.18 o 
   4   6   0       60.15       61.87      4.08 o 
   5   6   0        0.07        4.73      2.59 o 
   6   6   0     3336.29     3336.24     36.22 o 
   7   6   0      133.94      121.09      5.70 o 
   8   6   0      969.46      929.82     15.26 o 
   9   6   0       29.87       26.73      5.08 o 
  10   6   0      195.00      191.38      7.05 o 
  11   6   0       59.93       73.94      6.20 o 
  12   6   0      321.47      315.87     20.27 o 
  13   6   0        7.24       11.47      7.37 o 
   1   7   0       55.24       68.30      2.69 o 
   2   7   0     4687.40     4796.67     44.57 o 
   3   7   0      307.79      331.73      4.82 o 
   4   7   0     6288.12     6253.38     62.15 o 
   5   7   0     3694.09     3503.92     34.78 o 
   6   7   0      670.90      657.82     10.90 o 
   7   7   0      217.58      253.12      9.04 o 
   8   7   0      837.89      792.27     12.52 o 
   9   7   0       18.18       12.91      3.70 o 
  10   7   0      562.96      553.69     13.98 o 
  11   7   0        2.29       17.48      6.55 o 
  12   7   0      305.03      289.94     13.53 o 
  13   7   0       12.50        7.37      5.94 o 
   0   8   0     2946.25     3214.10     29.50 o 
   1   8   0     1473.97     1362.61     16.73 o 
   2   8   0     2078.43     2153.90     27.96 o 
   3   8   0      273.61      273.63      4.47 o 
   4   8   0      176.53      191.06      5.50 o 
   5   8   0        4.90        5.84      2.79 o 
   6   8   0     1534.13     1580.77     20.63 o 
   7   8   0     1526.04     1510.31     19.14 o 
   8   8   0      781.54      764.39     24.08 o 
   9   8   0      658.81      647.41     11.29 o 
  10   8   0      100.02      113.40      7.95 o 
  11   8   0       66.90       73.34      5.99 o 
  12   8   0        5.72        9.83      7.55 o 
  13   8   0      183.38      198.51     18.41 o 
   1   9   0      151.02      140.84      5.90 o 
   2   9   0        1.94        2.37      2.25 o 
   3   9   0      288.29      235.68      5.42 o 
   4   9   0      291.78      302.50      6.73 o 
   5   9   0     2155.33     2123.66     27.38 o 
   6   9   0       34.62       35.21      3.50 o 
   7   9   0       22.71       15.74      3.18 o 
   8   9   0      555.41      516.36      9.15 o 
   9   9   0      936.51      889.57     17.13 o 
  10   9   0       73.26       69.84      5.08 o 
  11   9   0      513.80      452.03     22.91 o 
  12   9   0        0.71        3.72      5.58 o 
   0  10   0     2076.75     1975.64     22.98 o 
   1  10   0     1091.15     1122.93      9.26 o 
   2  10   0       20.80       36.52      3.09 o 
   3  10   0      276.25      278.96      6.80 o 
   4  10   0       18.73       31.17      3.64 o 
   5  10   0      477.53      489.72      7.87 o 
   6  10   0       24.13       17.30      3.19 o 
   7  10   0     1449.63     1411.15     16.76 o 
   8  10   0      262.82      274.15      9.82 o 
   9  10   0      516.48      522.28      9.76 o 
  10  10   0       32.01       29.86      8.08 o 
  11  10   0       33.36       34.50      6.27 o 
  12  10   0        8.48        8.94     12.87 o 
   1  11   0       61.98       64.55      4.40 o 
   2  11   0     2363.32     2451.86     25.09 o 
   3  11   0      222.32      226.19      6.06 o 
   4  11   0      267.67      245.35      5.80 o 
   5  11   0      614.61      613.20     14.15 o 
   6  11   0       54.47       64.52      3.52 o 
   7  11   0       26.53       26.78      3.22 o 
   8  11   0        0.12        2.22      4.51 o 
   9  11   0      136.20      122.60      8.91 o 
  10  11   0      160.99      143.92     15.05 o 
  11  11   0       19.34       17.01     15.75 o 
   0  12   0     4171.96     4245.86     52.27 o 
   1  12   0       58.21       57.33      3.31 o 
   2  12   0      551.86      576.23      8.67 o 
   3  12   0      144.35      133.93      7.24 o 
   4  12   0       21.55       20.25      4.45 o 
   5  12   0      113.86      106.18      4.97 o 
   6  12   0      117.55      134.62      7.39 o 
   7  12   0      481.76      398.86     20.69 o 
   8  12   0      851.35      813.35     29.63 o 
   9  12   0       44.20       32.62      4.07 o 
  10  12   0      136.71      141.99     14.57 o 
  11  12   0       11.77       12.09      7.62 o 
   1  13   0      615.41      641.65     10.39 o 
   2  13   0      919.93      937.34     11.72 o 
   3  13   0       69.49       79.68      7.27 o 
   4  13   0      599.96      631.15     11.08 o 
   5  13   0        5.45        4.91      3.76 o 
   6  13   0      211.14      199.93     14.89 o 
   7  13   0      137.80      119.03      8.02 o 
   8  13   0       45.47       36.48      8.11 o 
   9  13   0       53.87       57.42      7.95 o 
  10  13   0      447.09      405.40     42.15 o 
   0  14   0      122.99      127.02      7.27 o 
   1  14   0      333.10      337.41      7.50 o 
   2  14   0      542.45      555.48      8.22 o 
   3  14   0       39.07       46.83      4.42 o 
   4  14   0      112.63       98.26      5.72 o 
   5  14   0       59.29       60.17      5.39 o 
   6  14   0      297.56      270.37     13.93 o 
   7  14   0       85.15       74.78     13.20 o 
   8  14   0       73.59       42.48     18.60 o 
   9  14   0      270.57      324.89     22.77 o 
   1  15   0       31.13       31.87      5.43 o 
   2  15   0      121.96      113.54      7.74 o 
   3  15   0     1965.37     1921.54     36.72 o 
   4  15   0       52.87       48.38      4.36 o 
   5  15   0      579.34      527.07     30.24 o 
   6  15   0       26.24       17.92      4.91 o 
   7  15   0       43.31       33.43     15.74 o 
   8  15   0       10.25        2.62      9.78 o 
   0  16   0      318.21      350.70     11.86 o 
   1  16   0      572.85      660.50     13.17 o 
   2  16   0        1.86       -1.19      4.80 o 
   3  16   0       48.09       39.88      6.75 o 
   4  16   0        7.41       10.86      3.64 o 
   5  16   0        9.24        8.96      4.01 o 
   6  16   0      158.62      111.47     25.55 o 
   7  16   0      137.32      175.48     17.26 o 
   1  17   0      127.64      112.53     10.57 o 
   2  17   0      240.51      221.69      7.81 o 
   3  17   0      498.49      475.20     16.60 o 
   4  17   0      163.60      162.10     19.18 o 
   5  17   0       44.03       31.25     10.37 o 
   6  17   0       51.37       39.50     18.41 o 
   0  18   0      550.76      541.91     22.72 o 
   1  18   0      187.15      182.79      8.31 o 
   2  18   0      364.31      344.84     12.26 o 
   3  18   0       11.77        7.03      4.87 o 
   4  18   0       45.32       39.89     12.73 o 
   1  19   0        4.84       -3.92      4.28 o 
 -13   0   1      592.56      616.76     21.75 o 
 -11   0   1      201.41      192.01     12.38 o 
  -9   0   1      194.40      167.62     11.94 o 
  -7   0   1      256.06      325.08     70.60 o 
  -5   0   1     5711.68     6176.88     87.82 o 
  -3   0   1       15.66        2.59      3.59 o 
   3   0   1     8035.82     9252.27    125.99 o 
   5   0   1      181.76      262.21     25.90 o 
   7   0   1     6350.89     6649.28     96.70 o 
   9   0   1     4934.83     4796.70    101.75 o 
  11   0   1     1495.62     1445.28     29.20 o 
  13   0   1      385.94      402.32     19.67 o 
 -14   1   1        6.99        7.66      7.73 o 
 -13   1   1       32.51       16.77      6.90 o 
 -12   1   1      424.19      433.30     14.34 o 
 -11   1   1      990.40     1002.54     17.33 o 
 -10   1   1      445.34      451.89     10.75 o 
  -9   1   1     2033.80     1974.80     27.26 o 
  -8   1   1      569.50      591.73     12.96 o 
  -7   1   1      124.78      140.01      8.17 o 
  -6   1   1     5757.09     6178.52     71.12 o 
  -5   1   1     7688.82     7769.01     77.50 o 
  -4   1   1     1651.18     1667.57     53.00 o 
  -3   1   1     1300.27     1252.37     17.70 o 
  -2   1   1     1265.13     1244.33      9.98 o 
   2   1   1     6364.25     6785.73     71.49 o 
   3   1   1     1092.80     1042.34      8.80 o 
   4   1   1     3200.26     3530.06     31.53 o 
   5   1   1     8421.14     8615.72     85.54 o 
   6   1   1      341.75      290.97      5.41 o 
   7   1   1     1732.90     1716.34     20.19 o 
   8   1   1       86.66       77.29      5.32 o 
   9   1   1      141.01      147.56      6.27 o 
  10   1   1        0.87       -0.04      3.27 o 
  11   1   1      161.05      169.48     15.64 o 
  12   1   1      123.49      135.15      7.84 o 
  13   1   1       22.28       23.27      6.11 o 
  14   1   1        1.87        3.02      5.36 o 
 -14   2   1      120.78       51.75     34.93 o 
 -13   2   1      114.02      136.32     23.64 o 
 -12   2   1      330.61      360.48     14.88 o 
 -11   2   1       66.78       54.25      6.42 o 
 -10   2   1        1.40       -0.94      4.39 o 
  -9   2   1       74.64       78.20      6.44 o 
  -8   2   1     1385.51     1316.69     20.40 o 
  -7   2   1       13.26        4.53      3.39 o 
  -6   2   1     1814.10     1459.70     17.18 o 
  -5   2   1      531.41      481.86      6.91 o 
  -4   2   1       25.93       25.62      4.03 o 
  -3   2   1     6854.50     7166.97     98.72 o 
  -2   2   1     1811.43     1596.92     20.14 o 
  -1   2   1    10808.40    11531.87    121.38 o 
   0   2   1    10032.38    11462.21     88.02 o 
   1   2   1     1248.28     1318.55     23.35 o 
   2   2   1    35151.36    39477.06    637.14 o 
   3   2   1      271.01      300.73      4.78 o 
   4   2   1      101.43      133.26      6.81 o 
   5   2   1        3.67        3.62      2.00 o 
   6   2   1     1226.84     1285.32     19.01 o 
   7   2   1     1467.19     1391.91     15.86 o 
   8   2   1     2944.24     2902.16     30.44 o 
   9   2   1     1660.74     1628.55     28.25 o 
  10   2   1       24.48       24.39      4.57 o 
  11   2   1        2.39        7.78      5.05 o 
  12   2   1       13.51       13.91      6.17 o 
  13   2   1       11.42        0.71      5.23 o 
  14   2   1       79.20       53.65     20.61 o 
 -14   3   1        5.33        1.68      5.65 o 
 -13   3   1        8.96        4.73      7.31 o 
 -12   3   1      501.60      528.15     21.88 o 
 -11   3   1        1.39        3.52      4.74 o 
 -10   3   1      405.19      413.93     10.30 o 
  -9   3   1       38.07       31.02      4.96 o 
  -8   3   1     1067.43     1067.85     14.34 o 
  -7   3   1      265.11      316.97      7.02 o 
  -6   3   1        1.36       16.73      4.48 o 
  -5   3   1      115.48      110.24      4.02 o 
  -4   3   1     4705.45     4928.07     45.07 o 
  -3   3   1      145.41      104.27      3.41 o 
  -2   3   1    10012.54    10213.32    101.69 o 
  -1   3   1     1978.52     2425.08     17.03 o 
   0   3   1    14001.05    15977.93    137.27 o 
   1   3   1     2004.48     2119.71     27.56 o 
   2   3   1    57239.95    63476.33  14742.00 o 
   3   3   1     2091.99     2080.83     34.25 o 
   4   3   1    15043.08    16162.55    181.63 o 
   5   3   1       22.71       20.19      2.38 o 
   6   3   1     2667.00     2617.41     27.20 o 
   7   3   1       63.13       83.24      4.58 o 
   8   3   1        1.94        5.37      3.36 o 
   9   3   1       89.69       81.21      6.81 o 
  10   3   1      742.92      681.23     13.08 o 
  11   3   1       97.77       77.87      6.20 o 
  12   3   1      328.08      354.35     11.41 o 
  13   3   1       48.85       41.73      9.19 o 
  14   3   1      156.36       69.51     47.19 o 
 -14   4   1      255.74      279.50     20.49 o 
 -13   4   1       29.31       11.54      6.63 o 
 -12   4   1      481.76      490.48     14.79 o 
 -11   4   1       80.83       63.00      7.34 o 
 -10   4   1      132.92      109.06      7.62 o 
  -9   4   1     1712.82     1688.08     27.18 o 
  -8   4   1      524.56      514.72     10.56 o 
  -7   4   1     1842.72     1722.90     21.66 o 
  -6   4   1     3753.05     3682.30     35.97 o 
  -5   4   1     1821.45     1716.53     17.61 o 
  -4   4   1     1357.43     1290.26     13.01 o 
  -3   4   1     8771.78     9282.11     93.16 o 
  -2   4   1    15763.19    16706.38    185.70 o 
  -1   4   1      382.09      350.25      3.74 o 
   0   4   1      300.17      284.02      3.36 o 
   1   4   1     1486.81     1618.55     11.87 o 
   2   4   1       23.64       16.61      1.73 o 
   3   4   1     6547.50     7061.33     73.70 o 
   4   4   1       24.60       47.28      5.33 o 
   5   4   1       61.07       73.44      3.88 o 
   6   4   1     1974.73     1825.65     18.93 o 
   7   4   1      280.73      276.06      5.68 o 
   8   4   1      122.33      119.97      5.63 o 
   9   4   1      213.50      194.46      7.28 o 
  10   4   1      490.09      473.68     10.43 o 
  11   4   1      252.71      267.39      9.55 o 
  12   4   1        8.91        3.77      6.48 o 
  13   4   1        0.49       -5.12      5.12 o 
 -13   5   1       70.94       64.43     10.24 o 
 -12   5   1      139.24      136.55     10.22 o 
 -11   5   1      962.65      918.98     16.99 o 
 -10   5   1      190.79      190.75      9.44 o 
  -9   5   1       80.58       76.95      5.57 o 
  -8   5   1     1521.19     1387.65     31.15 o 
  -7   5   1      421.02      428.66      9.01 o 
  -6   5   1       13.64       24.63      5.53 o 
  -5   5   1     3331.50     3472.48     32.78 o 
  -4   5   1      625.55      572.38      7.90 o 
  -3   5   1     9191.99     9665.43     98.64 o 
  -2   5   1      793.74      780.64      7.70 o 
  -1   5   1     1079.49      968.99      7.37 o 
   0   5   1        7.20        3.56      1.41 o 
   1   5   1        8.68       18.07      3.07 o 
   2   5   1    11114.36    13060.57    222.14 o 
   3   5   1     4617.65     4577.00     39.22 o 
   4   5   1    10284.41    11208.84    115.69 o 
   5   5   1     3992.21     4078.98     38.85 o 
   6   5   1      529.75      533.66      8.00 o 
   7   5   1      987.77      993.58     11.47 o 
   8   5   1       70.62       69.91      6.47 o 
   9   5   1        3.36        2.97      4.17 o 
  10   5   1     1129.84     1090.58     18.21 o 
  11   5   1      378.99      386.80     10.86 o 
  12   5   1      240.11      256.73     15.48 o 
  13   5   1      527.54      566.26     14.97 o 
 -13   6   1      160.89      133.57     11.66 o 
 -12   6   1       75.22       78.66      9.55 o 
 -11   6   1      103.20       95.17     11.45 o 
 -10   6   1       30.50       27.97      8.86 o 
  -9   6   1      357.52      354.86      9.70 o 
  -8   6   1       42.06       37.34      4.68 o 
  -7   6   1     2621.13     2559.76     38.74 o 
  -6   6   1      142.47      194.48     12.09 o 
  -5   6   1     3240.40     2915.53     28.02 o 
  -4   6   1        0.22       -0.50      2.65 o 
  -3   6   1       85.41       90.99      3.06 o 
  -2   6   1     4167.16     4114.20     31.96 o 
  -1   6   1     1171.07     1195.21      9.84 o 
   0   6   1     2070.52     1930.19     15.34 o 
   1   6   1     8808.52     9232.57     77.27 o 
   2   6   1       10.46       15.32      2.00 o 
   3   6   1     7492.53     8007.81     90.98 o 
   4   6   1     2276.44     2253.89     26.27 o 
   5   6   1      341.64      304.47      5.30 o 
   6   6   1      459.27      471.59      8.25 o 
   7   6   1      321.47      305.37      6.72 o 
   8   6   1      160.65      167.06      5.85 o 
   9   6   1     1186.46     1216.65     17.40 o 
  10   6   1      555.11      532.67     11.86 o 
  11   6   1        6.64       10.44      4.25 o 
  12   6   1        1.21       -1.44      3.48 o 
  13   6   1      167.94      156.96     20.15 o 
 -13   7   1       21.08       23.41      5.94 o 
 -12   7   1        8.93        5.66      7.90 o 
 -11   7   1      173.61      189.49      8.41 o 
 -10   7   1      152.67      142.63      6.78 o 
  -9   7   1     1653.04     1520.52     20.94 o 
  -8   7   1       78.76       71.86      6.87 o 
  -7   7   1      751.16      746.68     11.98 o 
  -6   7   1       96.00      113.77      4.76 o 
  -5   7   1     2494.74     2514.71     27.27 o 
  -4   7   1       87.60       68.77      5.45 o 
  -3   7   1     2476.08     2442.14     21.11 o 
  -2   7   1     3042.81     2912.13     23.34 o 
  -1   7   1      605.29      595.84      6.64 o 
   0   7   1       10.59       19.12      1.93 o 
   1   7   1     1567.52     1586.88     10.43 o 
   2   7   1       20.10       18.46      2.91 o 
   3   7   1     2617.67     2687.93     35.33 o 
   4   7   1     4260.75     4329.28     40.67 o 
   5   7   1     5573.94     5544.23     71.22 o 
   6   7   1      652.61      703.98     11.51 o 
   7   7   1      659.88      629.82      9.25 o 
   8   7   1      769.10      690.79     15.54 o 
   9   7   1        0.73       -1.16      2.67 o 
  10   7   1        0.75        6.25      3.33 o 
  11   7   1      409.30      400.61     13.53 o 
  12   7   1       42.49       53.51      7.90 o 
  13   7   1      330.65      328.27     31.60 o 
 -13   8   1        6.16        5.90      5.33 o 
 -12   8   1       71.24       70.12      6.54 o 
 -11   8   1      288.00      274.20     11.10 o 
 -10   8   1        0.20       -3.29      3.79 o 
  -9   8   1        0.28        5.77      5.35 o 
  -8   8   1     1819.29     1742.03     21.63 o 
  -7   8   1      166.48      159.76      6.54 o 
  -6   8   1     2752.68     2781.85     32.10 o 
  -5   8   1      660.38      608.42      9.75 o 
  -4   8   1      916.61      952.74     10.40 o 
  -3   8   1      847.13     1005.20      9.66 o 
  -2   8   1     4272.29     4560.19     42.86 o 
  -1   8   1      497.71      516.73      6.13 o 
   0   8   1     3059.89     3100.10     26.13 o 
   1   8   1     1207.05     1159.39      8.96 o 
   2   8   1     1372.70     1311.98     13.93 o 
   3   8   1      427.04      434.49      5.54 o 
   4   8   1      792.04      825.23      7.99 o 
   5   8   1     1170.87     1157.09     21.22 o 
   6   8   1      784.01      715.76     12.77 o 
   7   8   1     2799.39     2731.39     54.12 o 
   8   8   1       61.12       71.75      5.44 o 
   9   8   1      348.73      313.72      7.80 o 
  10   8   1      605.87      555.58     14.82 o 
  11   8   1      432.93      408.22     26.93 o 
  12   8   1       16.75       10.36      5.67 o 
 -12   9   1       87.52       91.51      6.90 o 
 -11   9   1        3.41        0.87      4.72 o 
 -10   9   1     1044.27     1068.63     30.84 o 
  -9   9   1      166.47      162.40      6.66 o 
  -8   9   1     1981.57     1986.31     29.12 o 
  -7   9   1      131.86      129.22      6.83 o 
  -6   9   1      610.57      624.29     10.99 o 
  -5   9   1      562.21      561.07      8.26 o 
  -4   9   1     3703.03     3612.22     34.01 o 
  -3   9   1      411.74      418.66      7.68 o 
  -2   9   1      360.97      287.53      9.51 o 
  -1   9   1        4.24       18.22      5.96 o 
   0   9   1      486.70      514.53      5.99 o 
   1   9   1     1434.23     1485.67     11.43 o 
   2   9   1       19.71       18.88      2.29 o 
   3   9   1        2.00        5.42      2.34 o 
   4   9   1     1141.55     1169.65     12.86 o 
   5   9   1       11.95       14.65      3.24 o 
   6   9   1     1755.67     1665.96     24.59 o 
   7   9   1       39.27       48.09      4.86 o 
   8   9   1        1.92        1.28      4.64 o 
   9   9   1       58.76       44.94      3.90 o 
  10   9   1       82.63       75.18      9.55 o 
  11   9   1       10.06        3.62      6.38 o 
  12   9   1      174.83      168.02     19.91 o 
 -12  10   1        1.40       -8.68      8.68 o 
 -11  10   1        3.71        4.50      5.64 o 
 -10  10   1        0.19       -2.50      3.76 o 
  -9  10   1       30.55       28.96      6.66 o 
  -8  10   1     2174.60     2121.92     26.43 o 
  -7  10   1      170.08      169.79      6.66 o 
  -6  10   1     2058.45     2042.12     19.89 o 
  -5  10   1       27.77       31.47      3.56 o 
  -4  10   1      162.97      153.20      6.42 o 
  -3  10   1       33.13       46.84      3.64 o 
  -2  10   1       81.99       83.09      4.68 o 
  -1  10   1       72.78       67.39      3.81 o 
   0  10   1     5513.58     5677.10     45.33 o 
   1  10   1      748.09      739.44      8.95 o 
   2  10   1     1317.85     1281.27     11.60 o 
   3  10   1        3.05        1.71      2.22 o 
   4  10   1        0.70        0.79      2.44 o 
   5  10   1       53.48       44.41      3.72 o 
   6  10   1      725.72      704.34      8.68 o 
   7  10   1      664.21      645.71     16.84 o 
   8  10   1     1388.60     1304.00     52.18 o 
   9  10   1       84.48       84.56      4.23 o 
  10  10   1      125.49      123.17      6.88 o 
  11  10   1        4.83       12.50     22.08 o 
  12  10   1        2.35       -5.81     14.58 o 
 -11  11   1      159.29      144.55     13.61 o 
 -10  11   1      124.45       99.10      7.23 o 
  -9  11   1      378.30      341.13     11.81 o 
  -8  11   1      113.22      117.16      7.20 o 
  -7  11   1       82.44       79.89      5.58 o 
  -6  11   1       38.19       27.40      3.44 o 
  -5  11   1        4.43        5.60      3.00 o 
  -4  11   1      613.15      631.05      9.76 o 
  -3  11   1      669.41      643.80     10.37 o 
  -2  11   1     1003.35     1060.59     14.46 o 
  -1  11   1      541.47      502.92     10.23 o 
   0  11   1        8.91       11.15      2.48 o 
   1  11   1       96.75       99.77      4.00 o 
   2  11   1       19.59       15.47      2.38 o 
   3  11   1      182.27      178.32      4.26 o 
   4  11   1     1135.56     1148.81     17.07 o 
   5  11   1      331.62      419.56     29.89 o 
   6  11   1      112.89      142.29      5.85 o 
   7  11   1      933.44      873.17     19.65 o 
   8  11   1        8.45       14.05      3.54 o 
   9  11   1       33.88       23.55      6.01 o 
  10  11   1        5.98       -1.95     13.21 o 
  11  11   1      299.79      366.38     43.09 o 
 -11  12   1       19.67       11.51      7.60 o 
 -10  12   1        0.29        4.46      4.67 o 
  -9  12   1      293.74      269.13     14.80 o 
  -8  12   1        4.32        7.35      4.00 o 
  -7  12   1      397.56      377.40     10.34 o 
  -6  12   1      374.51      357.55      7.64 o 
  -5  12   1      177.45      179.79      8.06 o 
  -4  12   1       11.66       19.10      4.15 o 
  -3  12   1      109.43      123.97      5.66 o 
  -2  12   1      248.33      252.99      6.87 o 
  -1  12   1     1459.31     1496.26     13.27 o 
   0  12   1        2.59        0.10      4.10 o 
   1  12   1     2109.23     2125.35     22.28 o 
   2  12   1       16.55        4.96      2.73 o 
   3  12   1      223.71      241.88      5.54 o 
   4  12   1       15.44       10.93      3.20 o 
   5  12   1      114.28      105.22      7.12 o 
   6  12   1       73.64       66.79      5.72 o 
   7  12   1      809.50      729.82     34.21 o 
   8  12   1        1.07        1.90      4.48 o 
   9  12   1      550.70      506.76     49.25 o 
  10  12   1       52.46       43.05      7.43 o 
  11  12   1       89.42       84.81     18.26 o 
 -10  13   1       47.80       60.23     11.53 o 
  -9  13   1       32.71       16.49      4.32 o 
  -8  13   1        4.06        2.45      3.40 o 
  -7  13   1       98.50       81.10     15.93 o 
  -6  13   1      106.31      114.66      9.50 o 
  -5  13   1      347.82      360.61     11.74 o 
  -4  13   1       82.86       92.00      6.33 o 
  -3  13   1      901.49      919.89     14.99 o 
  -2  13   1      281.74      247.45      6.81 o 
  -1  13   1     1163.17     1173.21     12.31 o 
   0  13   1      843.15      905.21     11.62 o 
   1  13   1      285.36      327.73      8.37 o 
   2  13   1       32.31       21.90      4.22 o 
   3  13   1      608.67      653.48     15.51 o 
   4  13   1       80.15       72.12      3.80 o 
   5  13   1      176.56      178.72      7.42 o 
   6  13   1       93.69       74.58      7.77 o 
   7  13   1      261.89      245.23     13.57 o 
   8  13   1        6.99       -0.82      6.51 o 
   9  13   1       55.05       63.40     14.95 o 
  10  13   1       27.62       43.62     17.84 o 
  -9  14   1       41.50       23.23      8.71 o 
  -8  14   1       40.28       28.31      6.17 o 
  -7  14   1      110.79      110.32     10.99 o 
  -6  14   1      411.55      384.39     17.25 o 
  -5  14   1      394.72      360.76     21.29 o 
  -4  14   1      339.47      326.21      9.10 o 
  -3  14   1       10.74       21.00      4.46 o 
  -2  14   1       21.05       28.92      3.83 o 
  -1  14   1      352.01      344.97      7.88 o 
   0  14   1      864.43      908.87     11.33 o 
   1  14   1       14.85       20.28      4.31 o 
   2  14   1       48.03       33.80      4.55 o 
   3  14   1        4.72        9.04      3.33 o 
   4  14   1       73.31       65.58      3.55 o 
   5  14   1        5.87       12.51      3.95 o 
   6  14   1        3.00        0.92      2.11 o 
   7  14   1      109.80      108.43     23.30 o 
   8  14   1      243.84      290.08     38.15 o 
   9  14   1      231.07      245.40     26.24 o 
  -8  15   1        8.13      -10.87     13.55 o 
  -7  15   1        3.67        0.44      3.53 o 
  -6  15   1       29.04       21.84      5.69 o 
  -5  15   1        4.44       -3.31      3.74 o 
  -4  15   1      404.74      400.29     16.04 o 
  -3  15   1       14.08       15.25      3.69 o 
  -2  15   1      633.66      622.58      9.55 o 
  -1  15   1        7.95       15.64      4.27 o 
   0  15   1       88.61       79.49      4.89 o 
   1  15   1       46.07       47.35      5.31 o 
   2  15   1      462.38      450.74      9.90 o 
   3  15   1       98.44       97.62      6.32 o 
   4  15   1     1644.42     1573.55     61.77 o 
   5  15   1       88.92       73.99     12.24 o 
   6  15   1      380.72      431.24     20.82 o 
   7  15   1        0.55        8.58     11.61 o 
   8  15   1        6.67      -11.73     14.43 o 
  -7  16   1       96.07       46.57     18.42 o 
  -6  16   1      186.99      166.91     12.69 o 
  -5  16   1      182.42      173.68     10.52 o 
  -4  16   1      173.86      159.46     11.35 o 
  -3  16   1       67.47       54.55      7.50 o 
  -2  16   1       27.47       17.33      5.06 o 
  -1  16   1       20.22       26.72      4.88 o 
   0  16   1      237.33      227.44      6.90 o 
   1  16   1       34.72       47.18      5.60 o 
   2  16   1      297.72      313.64     14.05 o 
   3  16   1      115.37       89.08     12.84 o 
   4  16   1       65.99       54.85      9.56 o 
   5  16   1       11.63        8.58      5.55 o 
   6  16   1       64.57       47.19     22.11 o 
   7  16   1       10.20        2.11     12.05 o 
  -6  17   1       15.33        9.53      4.86 o 
  -5  17   1       47.10       49.87     10.22 o 
  -4  17   1      121.76       89.10      9.66 o 
  -3  17   1       66.86       59.66     10.94 o 
  -2  17   1       69.80       62.60     13.92 o 
  -1  17   1      229.14      242.44      8.76 o 
   0  17   1       20.39       15.10      4.48 o 
   1  17   1      119.70      116.63     17.30 o 
   2  17   1      433.26      419.22     14.56 o 
   3  17   1      145.38      148.23      9.03 o 
   4  17   1      124.41       95.53     20.14 o 
   5  17   1      451.88      491.58     20.99 o 
   6  17   1      101.84       88.66     30.38 o 
  -4  18   1       59.77       48.09      5.79 o 
  -3  18   1        6.34        8.76      5.21 o 
  -2  18   1        5.03        3.06      4.81 o 
  -1  18   1      131.66      138.26     17.34 o 
   0  18   1      234.04      196.20     19.04 o 
   1  18   1      305.53      306.11      9.88 o 
   2  18   1       11.77        2.24      4.95 o 
   3  18   1      106.79       95.11     19.55 o 
   4  18   1        9.80       10.18     13.02 o 
  -1  19   1       89.67       97.71     22.92 o 
   0  19   1       40.58       21.50      8.56 o 
 -14   0   2      181.53      179.75     16.03 o 
 -12   0   2      988.32     1057.80     27.97 o 
 -10   0   2       73.35       72.44     11.02 o 
  -8   0   2      555.43      499.27     22.61 o 
  -6   0   2      162.60      227.80      8.31 o 
  -4   0   2     6312.39     5655.00     88.14 o 
  -2   0   2     4483.42     3978.80     47.10 o 
   2   0   2       97.19      195.16      8.24 o 
   4   0   2       26.28        4.52      2.46 o 
   6   0   2      445.15      329.89     12.07 o 
   8   0   2     7516.24     7730.78    124.68 o 
  10   0   2     1029.19     1092.25     23.64 o 
  12   0   2       64.42       64.19     10.63 o 
  14   0   2       24.60       18.23     14.46 o 
 -14   1   2        9.74       -3.69      8.40 o 
 -13   1   2        0.33        3.47      5.75 o 
 -12   1   2       97.26      110.64     18.03 o 
 -11   1   2       37.98       32.76      6.36 o 
 -10   1   2     1773.11     1773.52     34.90 o 
  -9   1   2     1620.01     1547.45     23.67 o 
  -8   1   2     3389.93     3383.08     37.03 o 
  -7   1   2       16.26       25.75      3.91 o 
  -6   1   2      808.81      783.25     10.61 o 
  -5   1   2     2638.12     2527.25     25.26 o 
  -4   1   2     2652.62     2245.85     27.28 o 
  -3   1   2     8331.75     8452.03     82.16 o 
  -2   1   2     5256.00     4961.29     42.68 o 
  -1   1   2      725.88      835.45      7.18 o 
   0   1   2     5838.02     6445.61     44.99 o 
   1   1   2      391.54      334.70      2.12 o 
   2   1   2       97.31      115.69      2.60 o 
   3   1   2      829.68      818.03      9.75 o 
   4   1   2      489.73      484.36      5.72 o 
   5   1   2       87.61       90.72      3.41 o 
   6   1   2     1925.19     1840.33     18.06 o 
   7   1   2     1050.49     1127.77     12.69 o 
   8   1   2      633.53      602.07      9.56 o 
   9   1   2      286.12      297.15      8.79 o 
  10   1   2       53.12       51.16      5.57 o 
  11   1   2       79.01       95.61      6.88 o 
  12   1   2       36.08       23.63      6.06 o 
  13   1   2       25.93       24.46      7.57 o 
  14   1   2      133.67      150.71      9.95 o 
 -14   2   2      133.72      152.60     15.10 o 
 -13   2   2      164.90      153.37     11.07 o 
 -12   2   2       77.89       79.85      7.95 o 
 -11   2   2      103.67       95.96      8.92 o 
 -10   2   2      112.08      126.79      7.51 o 
  -9   2   2      103.64      108.91      7.34 o 
  -8   2   2      107.84      104.52      6.01 o 
  -7   2   2      999.77      934.49     13.42 o 
  -6   2   2      216.42      243.45      6.68 o 
  -5   2   2      731.11      730.93     15.81 o 
  -4   2   2     6650.11     6423.95     69.27 o 
  -3   2   2     8236.71     7523.77     71.96 o 
  -2   2   2     2373.22     2330.84     19.71 o 
  -1   2   2     1004.64     1069.95     12.47 o 
   0   2   2     1468.55     1601.36      9.47 o 
   1   2   2    19193.84    22274.20    227.01 o 
   2   2   2      184.18      168.46      3.58 o 
   3   2   2     8311.31     8953.60    130.09 o 
   4   2   2     1432.85     1438.86     22.27 o 
   5   2   2     1087.22     1152.98     10.80 o 
   6   2   2      233.58      275.54      5.30 o 
   7   2   2     3609.37     3558.57     35.96 o 
   8   2   2      295.31      289.08      7.79 o 
   9   2   2     1005.52      997.74     15.54 o 
  10   2   2      150.47      138.39      6.30 o 
  11   2   2       56.03       56.95      6.14 o 
  12   2   2       87.48       79.24      6.62 o 
  13   2   2       11.83       13.54      6.86 o 
  14   2   2       15.07       12.86      5.90 o 
 -14   3   2       98.11       68.87     26.33 o 
 -13   3   2        6.13        3.26      6.43 o 
 -12   3   2      281.90      275.92     11.49 o 
 -11   3   2      611.19      584.90     14.68 o 
 -10   3   2      935.98      890.31     17.81 o 
  -9   3   2     1164.06     1151.16     17.19 o 
  -8   3   2     2135.36     2136.23     28.85 o 
  -7   3   2     2860.04     2666.34     29.55 o 
  -6   3   2      198.66      235.44     10.74 o 
  -5   3   2       74.40       61.83      4.99 o 
  -4   3   2     5355.30     5371.50     60.60 o 
  -3   3   2      960.94      807.59     10.66 o 
  -2   3   2     2315.07     2130.41     18.17 o 
  -1   3   2      571.21      582.03      5.82 o 
   0   3   2      288.20      215.49      2.80 o 
   1   3   2      395.83      435.67      6.97 o 
   2   3   2    24676.69    28231.71    528.66 o 
   3   3   2     9852.00    11247.68    144.95 o 
   4   3   2     1136.73     1115.85      9.75 o 
   5   3   2     8580.05     8945.40     91.39 o 
   6   3   2      535.97      598.33      8.31 o 
   7   3   2     1737.86     1672.92     20.03 o 
   8   3   2      343.85      348.82      7.29 o 
   9   3   2       83.77       82.19      7.12 o 
  10   3   2        0.89       -3.95      4.03 o 
  11   3   2     1276.30     1195.01     18.96 o 
  12   3   2        1.57        7.00      5.09 o 
  13   3   2      155.86      157.14     10.11 o 
 -14   4   2      280.00      275.94     14.05 o 
 -13   4   2      311.12      340.18     13.59 o 
 -12   4   2       83.56       92.96      8.86 o 
 -11   4   2      445.24      432.98     16.17 o 
 -10   4   2       77.72       81.06      8.54 o 
  -9   4   2     1616.16     1544.09     25.98 o 
  -8   4   2       83.26       82.17      8.17 o 
  -7   4   2     2456.87     2406.38     30.51 o 
  -6   4   2       40.76       23.65      3.99 o 
  -5   4   2     6631.04     6406.78     63.84 o 
  -4   4   2      440.38      460.06      6.72 o 
  -3   4   2     1813.07     1802.34     18.03 o 
  -2   4   2       27.58       28.35      2.42 o 
  -1   4   2     1407.55     1421.56     10.98 o 
   0   4   2      254.25      208.25      4.17 o 
   1   4   2     1587.80     1789.03     14.88 o 
   2   4   2     1772.74     1640.07     19.37 o 
   3   4   2     2687.16     3136.20     41.15 o 
   4   4   2     3050.70     3101.63     30.35 o 
   5   4   2     1194.36     1210.16     12.03 o 
   6   4   2      115.15      103.35      3.81 o 
   7   4   2     1808.10     1679.01     22.02 o 
   8   4   2      623.98      603.97     10.92 o 
   9   4   2      701.82      709.27     11.51 o 
  10   4   2      853.73      822.63     23.90 o 
  11   4   2      358.39      367.23      9.33 o 
  12   4   2       42.31       35.14     10.23 o 
  13   4   2        9.51       12.27      5.18 o 
 -14   5   2       21.90       13.14      8.11 o 
 -13   5   2        4.38        5.96      5.85 o 
 -12   5   2       14.72        7.31      7.75 o 
 -11   5   2      195.42      198.00     10.06 o 
 -10   5   2      999.61     1008.67     20.72 o 
  -9   5   2       42.61       38.72      5.25 o 
  -8   5   2       88.36      100.66      6.41 o 
  -7   5   2      320.06      311.49      9.72 o 
  -6   5   2      169.27      155.14      9.28 o 
  -5   5   2       19.36       48.41      8.66 o 
  -4   5   2     1652.32     1485.61     15.58 o 
  -3   5   2      237.24      354.69      6.06 o 
  -2   5   2     1113.91     1025.55      8.93 o 
  -1   5   2     4137.49     3998.77     34.16 o 
   0   5   2      796.38      780.01     10.03 o 
   1   5   2      171.15      149.65      3.33 o 
   2   5   2     4100.82     4661.94     64.76 o 
   3   5   2     2003.31     2230.08     26.02 o 
   4   5   2     7540.98     7821.35    165.30 o 
   5   5   2      731.87      698.49      8.00 o 
   6   5   2     2687.39     2654.40     25.62 o 
   7   5   2       10.88       14.28      2.52 o 
   8   5   2       29.12       29.71      3.76 o 
   9   5   2      699.51      647.89      9.88 o 
  10   5   2      248.58      244.37      8.01 o 
  11   5   2      366.95      345.62      9.69 o 
  12   5   2      589.31      601.60     24.31 o 
  13   5   2      431.48      396.57     18.61 o 
 -13   6   2       10.71       12.97      8.34 o 
 -12   6   2       91.20      100.29     10.71 o 
 -11   6   2        0.87       13.57      7.82 o 
 -10   6   2       21.90       27.49      6.11 o 
  -9   6   2       72.55       63.95      6.54 o 
  -8   6   2      364.12      374.56      8.99 o 
  -7   6   2     1795.97     1712.07     35.89 o 
  -6   6   2     7527.21     7572.21     81.92 o 
  -5   6   2      145.88      154.78      6.06 o 
  -4   6   2     1251.71     1243.67     13.09 o 
  -3   6   2        0.15        2.82      2.15 o 
  -2   6   2       71.30       57.85      3.16 o 
  -1   6   2       47.61       61.47      4.04 o 
   0   6   2     3659.13     3567.94     39.19 o 
   1   6   2      141.37      127.81      2.51 o 
   2   6   2     4664.79     4968.30     67.88 o 
   3   6   2      292.12      325.38      5.49 o 
   4   6   2       57.34       45.74      2.27 o 
   5   6   2       20.29       16.32      3.44 o 
   6   6   2      146.15      160.58      3.76 o 
   7   6   2       96.24       88.88      4.93 o 
   8   6   2      233.91      224.31      6.91 o 
   9   6   2       80.12       75.95      4.81 o 
  10   6   2     1255.00     1256.77     22.74 o 
  11   6   2       34.11       21.70      4.81 o 
  12   6   2      198.46      183.73      9.11 o 
  13   6   2       33.85       25.50      7.16 o 
 -13   7   2       94.31       80.97      9.96 o 
 -12   7   2       25.46       18.74      5.97 o 
 -11   7   2       69.90       63.11      8.38 o 
 -10   7   2      248.67      275.75      9.08 o 
  -9   7   2     1078.94     1038.63     16.88 o 
  -8   7   2      722.41      730.44     14.49 o 
  -7   7   2     2291.60     2240.59     25.82 o 
  -6   7   2       78.32       78.20      5.65 o 
  -5   7   2       90.45       77.78      8.37 o 
  -4   7   2     1061.23     1012.68     11.42 o 
  -3   7   2       12.90       10.72      2.35 o 
  -2   7   2     1980.87     1839.06     15.92 o 
  -1   7   2       56.60       55.87      2.48 o 
   0   7   2      734.64      639.32      7.29 o 
   1   7   2     1383.59     1407.34     12.22 o 
   2   7   2        5.00       21.40      2.21 o 
   3   7   2     7370.27     7916.01     78.47 o 
   4   7   2     1854.34     1789.12     53.16 o 
   5   7   2      586.39      578.16      8.39 o 
   6   7   2     1281.46     1296.34     17.78 o 
   7   7   2      544.55      521.96      8.74 o 
   8   7   2      191.89      177.65      6.81 o 
   9   7   2      641.78      595.79     14.48 o 
  10   7   2       99.10      109.68      5.04 o 
  11   7   2       65.51       77.26     14.85 o 
  12   7   2      536.34      498.75     58.57 o 
  13   7   2      125.54      117.36     18.74 o 
 -13   8   2        8.82        1.29      4.61 o 
 -12   8   2       63.97       64.28      9.08 o 
 -11   8   2      256.55      261.79      9.95 o 
 -10   8   2      278.91      282.82     15.88 o 
  -9   8   2      255.41      235.48     10.71 o 
  -8   8   2      337.72      339.16      9.08 o 
  -7   8   2      339.90      317.70     12.72 o 
  -6   8   2     1119.93     1114.68     15.80 o 
  -5   8   2     2972.14     2952.66     27.46 o 
  -4   8   2      294.63      323.39      5.78 o 
  -3   8   2      368.98      342.62      6.32 o 
  -2   8   2      390.56      390.32      5.09 o 
  -1   8   2     4016.72     4138.14     34.34 o 
   0   8   2        4.37        0.27      3.00 o 
   1   8   2     1032.58      940.55      7.49 o 
   2   8   2       50.40       29.04      3.87 o 
   3   8   2      924.62      961.68     19.01 o 
   4   8   2     1204.10     1337.71     19.84 o 
   5   8   2       31.77       32.50      2.25 o 
   6   8   2      438.85      424.68     10.38 o 
   7   8   2      152.89      150.83      3.60 o 
   8   8   2     2817.43     2697.80     37.09 o 
   9   8   2     1037.45      991.89     37.68 o 
  10   8   2      255.61      268.29     15.29 o 
  11   8   2      224.39      221.02     11.34 o 
  12   8   2       36.73       62.10     15.62 o 
 -12   9   2       28.25       33.50      6.20 o 
 -11   9   2        3.70       11.86      5.84 o 
 -10   9   2      361.12      316.62     11.83 o 
  -9   9   2      302.55      304.27      8.96 o 
  -8   9   2      298.09      329.67     11.52 o 
  -7   9   2      500.92      488.38      9.90 o 
  -6   9   2       53.52       77.24      5.69 o 
  -5   9   2       13.64       15.96      3.33 o 
  -4   9   2      315.33      301.45      6.34 o 
  -3   9   2     2925.07     2811.97     24.07 o 
  -2   9   2      123.03      126.44      4.49 o 
  -1   9   2     2000.88     2076.35     19.13 o 
   0   9   2      623.17      654.67     12.72 o 
   1   9   2      843.42      775.85      7.72 o 
   2   9   2       76.48       69.66      2.82 o 
   3   9   2      281.97      257.14      4.19 o 
   4   9   2        2.85        2.89      1.85 o 
   5   9   2     2070.49     2057.49     43.40 o 
   6   9   2      414.61      416.68      5.26 o 
   7   9   2     1694.24     1656.53     44.94 o 
   8   9   2        3.39        4.14      4.65 o 
   9   9   2       29.56       31.24      3.32 o 
  10   9   2        0.24        2.93      3.44 o 
  11   9   2      123.36      119.01     20.24 o 
  12   9   2        8.90       -2.52     18.64 o 
 -12  10   2       16.61       12.88      6.40 o 
 -11  10   2       51.75       41.21      7.21 o 
 -10  10   2       26.66       33.07      5.45 o 
  -9  10   2      105.07      107.82      7.53 o 
  -8  10   2        1.93       11.45      4.32 o 
  -7  10   2     1738.86     1654.34     21.89 o 
  -6  10   2      309.31      290.01      7.22 o 
  -5  10   2     1693.23     1735.64     16.60 o 
  -4  10   2       68.84       46.63      3.89 o 
  -3  10   2       63.30       74.44      4.07 o 
  -2  10   2       53.46       61.76      4.66 o 
  -1  10   2     1496.88     1427.37     14.08 o 
   0  10   2      164.81      156.90      3.60 o 
   1  10   2     2146.15     2182.47     18.28 o 
   2  10   2      163.12      173.99      5.26 o 
   3  10   2      722.39      651.47      7.49 o 
   4  10   2      263.42      266.68      4.60 o 
   5  10   2      865.44      828.99     31.71 o 
   6  10   2       52.56       59.73      3.84 o 
   7  10   2      182.23      144.66      4.99 o 
   8  10   2      915.48      831.85     27.38 o 
   9  10   2     1180.74     1081.22     59.65 o 
  10  10   2       65.55       65.80     14.58 o 
  11  10   2      218.36      254.58     21.58 o 
 -11  11   2       13.96       14.07      5.36 o 
 -10  11   2      126.50      141.60      7.44 o 
  -9  11   2      532.45      541.48     12.59 o 
  -8  11   2      499.03      490.59      9.58 o 
  -7  11   2        0.95       -3.62      3.62 o 
  -6  11   2       40.43       45.10      4.32 o 
  -5  11   2       41.81       46.78      4.52 o 
  -4  11   2      607.25      658.13     10.48 o 
  -3  11   2      797.64      739.11     11.59 o 
  -2  11   2     1737.52     1820.52     20.84 o 
  -1  11   2      552.49      569.13      7.70 o 
   0  11   2      128.94      119.07      4.32 o 
   1  11   2      229.75      228.86      6.88 o 
   2  11   2       34.06       31.02      5.92 o 
   3  11   2      125.32      122.45      4.62 o 
   4  11   2       27.19       16.97      2.35 o 
   5  11   2       52.86       75.58      7.57 o 
   6  11   2      496.83      499.25     21.43 o 
   7  11   2        7.82        3.42      3.61 o 
   8  11   2      469.89      437.38     15.89 o 
   9  11   2        0.32       11.04      8.15 o 
  10  11   2      113.23      144.10     17.97 o 
  11  11   2      108.93      100.42     21.78 o 
 -11  12   2       34.05       33.88      5.99 o 
 -10  12   2       58.85       48.82      6.02 o 
  -9  12   2      110.56      101.04      6.28 o 
  -8  12   2      803.19      801.31     17.66 o 
  -7  12   2       32.63       35.10      4.31 o 
  -6  12   2      917.20      957.80     18.17 o 
  -5  12   2       39.05       32.22      4.11 o 
  -4  12   2      960.75      933.85     15.71 o 
  -3  12   2       12.22        8.24      3.51 o 
  -2  12   2      111.87      111.70      5.53 o 
  -1  12   2      181.20      184.40      6.80 o 
   0  12   2      755.66      748.55      8.37 o 
   1  12   2       13.56       16.22      3.14 o 
   2  12   2      608.05      651.03     11.29 o 
   3  12   2        6.17        6.51      2.40 o 
   4  12   2       12.07       10.52      2.58 o 
   5  12   2      415.34      348.35     12.41 o 
   6  12   2      443.66      350.03     16.46 o 
   7  12   2        8.70        4.35      3.09 o 
   8  12   2      713.51      675.43     37.06 o 
   9  12   2       10.38       24.48     12.41 o 
  10  12   2       86.82       91.20     16.93 o 
 -10  13   2       97.10       88.62      9.17 o 
  -9  13   2       21.62       15.62      6.27 o 
  -8  13   2        5.96       -3.58      4.16 o 
  -7  13   2      103.37       93.74      5.88 o 
  -6  13   2        8.23        6.83      4.09 o 
  -5  13   2      112.88      106.33     10.06 o 
  -4  13   2      246.03      244.86      8.15 o 
  -3  13   2      205.64      228.08      7.70 o 
  -2  13   2     1343.32     1338.93     18.14 o 
  -1  13   2     1328.85     1425.77     15.00 o 
   0  13   2      740.71      761.05      9.89 o 
   1  13   2      203.28      201.06      7.63 o 
   2  13   2       22.38       19.08      4.00 o 
   3  13   2       41.11       47.56      4.80 o 
   4  13   2      433.52      411.11     15.37 o 
   5  13   2       40.56       43.06      2.68 o 
   6  13   2      778.59      701.61     41.04 o 
   7  13   2       28.18       15.17      1.81 o 
   8  13   2       10.65       18.38     13.46 o 
   9  13   2       10.06       13.47     14.84 o 
  10  13   2       87.01       84.67     17.34 o 
  -9  14   2        8.24        4.37      3.76 o 
  -8  14   2       30.91       29.86      6.44 o 
  -7  14   2      247.80      249.68     20.37 o 
  -6  14   2      137.89      147.80      7.06 o 
  -5  14   2      742.82      740.91     19.45 o 
  -4  14   2      170.04      212.81      7.42 o 
  -3  14   2      413.80      402.66      9.95 o 
  -2  14   2       89.90       94.40      6.05 o 
  -1  14   2      140.62      147.27      4.93 o 
   0  14   2      130.42      175.21     19.55 o 
   1  14   2      598.04      623.46     11.72 o 
   2  14   2        2.23        5.94      5.74 o 
   3  14   2      259.27      261.74      9.30 o 
   4  14   2       88.70       96.67      8.59 o 
   5  14   2      108.50       96.80      9.98 o 
   6  14   2       38.63       23.86      4.36 o 
   7  14   2      184.71      201.69     17.63 o 
   8  14   2      110.20      128.50     20.32 o 
   9  14   2      131.41      107.95     17.64 o 
  -8  15   2       26.54       14.67      5.15 o 
  -7  15   2      128.03       82.14     14.45 o 
  -6  15   2       56.47       47.47      5.71 o 
  -5  15   2        0.28       -4.26      4.26 o 
  -4  15   2       33.70       56.05      6.72 o 
  -3  15   2      231.17      229.87     10.38 o 
  -2  15   2      274.19      278.87      7.00 o 
  -1  15   2      201.18      202.63      6.06 o 
   0  15   2      239.79      241.67      8.71 o 
   1  15   2       13.31       13.04      4.74 o 
   2  15   2      253.87      250.21     11.74 o 
   3  15   2       38.12       34.10      6.61 o 
   4  15   2       35.71       38.73      4.30 o 
   5  15   2      846.85      879.66     23.77 o 
   6  15   2        0.48       -3.86      8.76 o 
   7  15   2      133.71       65.54     47.11 o 
   8  15   2        9.61       12.14     11.92 o 
  -7  16   2       94.31       57.84     16.32 o 
  -6  16   2       60.31       40.46     11.68 o 
  -5  16   2      776.24      739.45     39.42 o 
  -4  16   2       62.38       49.07      6.85 o 
  -3  16   2      371.93      389.91      8.89 o 
  -2  16   2      102.15      115.00      6.61 o 
  -1  16   2       99.15       82.56      6.24 o 
   0  16   2       26.33       13.68      4.60 o 
   1  16   2      151.94      147.78     19.28 o 
   2  16   2      102.60       87.75     16.87 o 
   3  16   2      182.14      174.84     14.56 o 
   4  16   2      149.18      133.90     13.94 o 
   5  16   2       50.00       28.92     13.78 o 
   6  16   2        0.16        2.64      9.54 o 
   7  16   2       62.66       41.89     19.03 o 
  -6  17   2       30.74       29.72      9.95 o 
  -5  17   2       18.49       15.17      5.60 o 
  -4  17   2      128.69      139.67      6.93 o 
  -3  17   2        4.06        8.80      4.00 o 
  -2  17   2      275.04      284.06      8.79 o 
  -1  17   2       58.74       29.67      6.78 o 
   0  17   2      176.43      157.49      7.62 o 
   1  17   2        1.14        3.03      4.21 o 
   2  17   2       41.55       30.15     10.34 o 
   3  17   2       18.03       11.79      4.32 o 
   4  17   2      209.48      204.17     15.34 o 
   5  17   2       47.38       35.26     13.71 o 
   6  17   2       74.08       34.73     17.68 o 
  -4  18   2       31.96       31.45      5.63 o 
  -3  18   2       56.62       55.37      6.32 o 
  -2  18   2       15.97       11.66      5.02 o 
  -1  18   2        0.94       -2.68      4.74 o 
   0  18   2        2.76       -0.85      5.27 o 
   1  18   2        0.25        8.14      4.84 o 
   2  18   2      241.56      243.60     24.40 o 
   3  18   2       26.88       10.55     10.48 o 
   4  18   2       40.34       40.43     21.38 o 
 -13   0   3      312.29      303.13     18.02 o 
 -11   0   3     1156.08     1190.82     57.86 o 
  -9   0   3        0.62        4.40      6.38 o 
  -7   0   3      644.41      508.14     13.26 o 
  -5   0   3     5397.64     4926.67     68.26 o 
  -3   0   3     4010.24     3896.40     50.21 o 
  -1   0   3    11665.79    12976.21    187.22 o 
   1   0   3     1075.24     1203.53      9.25 o 
   3   0   3     3509.40     3528.89     43.75 o 
   5   0   3      503.87      636.41     11.29 o 
   7   0   3      103.48      107.97      6.32 o 
   9   0   3     1208.87     1239.82     22.31 o 
  11   0   3       16.76        9.79      7.50 o 
  13   0   3       47.56       24.20      8.15 o 
 -14   1   3        0.43        5.45      6.70 o 
 -13   1   3      117.55      109.59     39.30 o 
 -12   1   3       35.87       35.39      8.39 o 
 -11   1   3      273.18      290.26     10.82 o 
 -10   1   3      112.86      103.65      9.14 o 
  -9   1   3     1149.90     1144.62     49.97 o 
  -8   1   3       11.84       18.07      4.64 o 
  -7   1   3      543.12      546.22     11.05 o 
  -6   1   3     2246.47     2312.17     24.32 o 
  -5   1   3      767.01      833.49     11.33 o 
  -4   1   3      211.25      231.26      5.53 o 
  -3   1   3     1778.96     1886.51     19.77 o 
  -2   1   3      358.73      315.80      6.10 o 
  -1   1   3    10483.92    11342.01    113.75 o 
   0   1   3    13666.09    15202.72    123.34 o 
   1   1   3     2989.78     2900.71     17.12 o 
   2   1   3     1131.26     1049.27      9.24 o 
   3   1   3     1631.19     1719.46     17.08 o 
   4   1   3    11868.79    13342.51    204.51 o 
   5   1   3     3110.69     3082.45     27.54 o 
   6   1   3      431.50      308.28      6.12 o 
   7   1   3     5995.19     5955.63     61.36 o 
   8   1   3     1138.66     1051.58     16.82 o 
   9   1   3        1.09        5.68      3.30 o 
  10   1   3       31.31       24.75      5.21 o 
  11   1   3       74.57       81.37      6.33 o 
  12   1   3       15.91       15.80      5.54 o 
  13   1   3      139.82      153.22     12.34 o 
 -14   2   3      121.13       93.53     30.30 o 
 -13   2   3      123.92      153.55     32.61 o 
 -12   2   3      908.57      963.89     27.17 o 
 -11   2   3      178.76      197.46     12.55 o 
 -10   2   3     1419.46     1423.87     37.78 o 
  -9   2   3       26.41       18.81      6.26 o 
  -8   2   3       31.91       22.85     10.86 o 
  -7   2   3       55.51       71.03      5.59 o 
  -6   2   3     5777.48     5522.08     56.79 o 
  -5   2   3      600.56      546.91      9.09 o 
  -4   2   3       13.27       40.63      3.51 o 
  -3   2   3     5303.59     5339.12     49.91 o 
  -2   2   3     4268.72     4832.06     45.73 o 
  -1   2   3    12111.07    13107.24    121.61 o 
   0   2   3     9694.53    10317.22     81.31 o 
   1   2   3     1831.52     1958.34     37.05 o 
   2   2   3     3718.15     3703.43     34.94 o 
   3   2   3       38.05       22.43      2.53 o 
   4   2   3      217.20      206.01      3.13 o 
   5   2   3     4814.93     4985.58     51.15 o 
   6   2   3     1169.11     1242.41     12.96 o 
   7   2   3        6.12        5.53      2.59 o 
   8   2   3     1038.91     1014.83     13.36 o 
   9   2   3      470.11      448.13      9.29 o 
  10   2   3      751.87      846.18     58.49 o 
  11   2   3        1.05        1.25      3.60 o 
  12   2   3      590.86      575.62     14.46 o 
  13   2   3       52.61       64.90      8.40 o 
 -14   3   3      442.09      470.45     29.49 o 
 -13   3   3      264.17      251.47     24.86 o 
 -12   3   3       10.63       15.99      6.41 o 
 -11   3   3        0.03       -5.67      5.67 o 
 -10   3   3      624.69      639.25     13.65 o 
  -9   3   3        3.83        6.24      4.56 o 
  -8   3   3     2101.82     2071.95     34.17 o 
  -7   3   3       21.40       24.36      4.61 o 
  -6   3   3     2993.79     3117.80     32.02 o 
  -5   3   3        1.52        1.33      3.42 o 
  -4   3   3        1.64       14.99      3.66 o 
  -3   3   3     3195.80     3100.08     30.41 o 
  -2   3   3    15895.37    16739.72    190.49 o 
  -1   3   3    14250.76    15726.61    155.17 o 
   0   3   3       14.32       19.57      1.60 o 
   1   3   3    17414.67    20128.94    206.03 o 
   2   3   3    11110.97    12346.24    229.86 o 
   3   3   3      282.70      255.83     11.77 o 
   4   3   3      568.11      474.45      5.46 o 
   5   3   3      747.90      771.07      8.75 o 
   6   3   3     6060.19     5873.25     65.55 o 
   7   3   3      250.50      245.94      8.36 o 
   8   3   3      847.39      847.11     10.87 o 
   9   3   3      196.98      202.24      7.06 o 
  10   3   3       24.13       24.57      5.06 o 
  11   3   3       56.56       58.93      5.94 o 
  12   3   3      391.73      369.72     20.42 o 
  13   3   3       49.26       36.28      7.34 o 
 -14   4   3       15.65       11.79      7.88 o 
 -13   4   3      378.85      393.45     15.46 o 
 -12   4   3      115.24      141.98     11.80 o 
 -11   4   3      487.14      538.51     15.07 o 
 -10   4   3      375.59      359.06     15.33 o 
  -9   4   3      196.63      204.53      8.33 o 
  -8   4   3      881.61      896.32     16.90 o 
  -7   4   3     1057.99     1019.11     16.69 o 
  -6   4   3     3144.79     3046.47     31.98 o 
  -5   4   3      981.01      994.84     12.13 o 
  -4   4   3     8688.85     8669.32     92.99 o 
  -3   4   3      175.33      142.12      5.31 o 
  -2   4   3     1030.88     1022.76      9.80 o 
  -1   4   3      880.39      936.24      9.08 o 
   0   4   3      917.15      751.77     13.73 o 
   1   4   3      187.66      186.71      4.24 o 
   2   4   3    13589.59    14697.04    160.92 o 
   3   4   3      978.14      976.24     16.19 o 
   4   4   3    10496.94    11209.27    228.93 o 
   5   4   3      438.03      441.09      8.22 o 
   6   4   3       12.14       15.16      2.42 o 
   7   4   3     1064.02     1055.52     13.28 o 
   8   4   3      583.27      615.01      9.25 o 
   9   4   3       57.44       59.46      4.33 o 
  10   4   3      410.59      407.82     10.23 o 
  11   4   3      610.65      596.55     19.47 o 
  12   4   3      233.01      226.70     16.90 o 
  13   4   3        0.72        4.67      5.20 o 
 -14   5   3       55.79       11.98     11.74 o 
 -13   5   3       72.45       69.42      9.34 o 
 -12   5   3       36.21       37.40      7.84 o 
 -11   5   3        3.72        1.71      4.75 o 
 -10   5   3      116.10      144.17     16.77 o 
  -9   5   3      348.46      340.18     10.55 o 
  -8   5   3     2911.97     2841.55     33.46 o 
  -7   5   3     2850.91     2770.03     31.14 o 
  -6   5   3       73.71       70.01      6.01 o 
  -5   5   3     1317.23     1444.97     18.14 o 
  -4   5   3       16.19       22.05      3.54 o 
  -3   5   3      329.87      336.38      6.24 o 
  -2   5   3     5211.80     4839.42     40.64 o 
  -1   5   3      896.57      763.57      6.89 o 
   0   5   3      897.46      879.92      7.23 o 
   1   5   3     3060.99     3007.52     26.11 o 
   2   5   3      947.79     1240.59     19.86 o 
   3   5   3     2895.29     3055.66     46.72 o 
   4   5   3     1604.75     1917.53     22.84 o 
   5   5   3     2329.20     2366.02     20.74 o 
   6   5   3      606.41      590.06      7.43 o 
   7   5   3     1156.56     1203.87     14.57 o 
   8   5   3      529.01      493.34      8.58 o 
   9   5   3       14.83       19.91      3.30 o 
  10   5   3      128.11      113.92      5.45 o 
  11   5   3      153.77      147.56     15.68 o 
  12   5   3      382.45      343.98     16.64 o 
  13   5   3      136.11      137.42     10.57 o 
 -13   6   3      432.98      434.55     15.99 o 
 -12   6   3      141.20      140.83      9.76 o 
 -11   6   3      609.29      578.40     14.00 o 
 -10   6   3       41.96       36.61      6.38 o 
  -9   6   3      175.57      178.74      8.81 o 
  -8   6   3      207.68      209.46      7.88 o 
  -7   6   3     1450.02     1379.37     19.25 o 
  -6   6   3        9.95       11.14      3.75 o 
  -5   6   3     1901.20     1861.94     19.84 o 
  -4   6   3       38.91       45.13      3.67 o 
  -3   6   3     4479.74     4414.15     39.28 o 
  -2   6   3      114.03      148.06      4.01 o 
  -1   6   3        0.41        1.18      1.62 o 
   0   6   3      113.14      127.40      4.93 o 
   1   6   3      916.57      881.80     11.14 o 
   2   6   3      400.54      322.73      5.02 o 
   3   6   3     3147.32     3321.23     47.98 o 
   4   6   3     2928.55     3068.87     46.16 o 
   5   6   3      104.96       98.08      1.87 o 
   6   6   3      387.62      400.81      5.59 o 
   7   6   3       22.21       19.27      3.01 o 
   8   6   3       32.97       34.63      3.08 o 
   9   6   3       75.96       71.25      5.09 o 
  10   6   3      159.26      148.51      8.48 o 
  11   6   3     1030.60     1028.28     43.84 o 
  12   6   3        0.02        7.11      4.80 o 
  13   6   3        9.80       55.42     32.93 o 
 -13   7   3       49.91       45.54      8.95 o 
 -12   7   3        5.79        6.37      7.22 o 
 -11   7   3       34.02       26.57      6.24 o 
 -10   7   3      583.58      568.85     13.92 o 
  -9   7   3      497.57      499.49     12.90 o 
  -8   7   3      932.33      950.64     15.95 o 
  -7   7   3      118.53      120.48      7.77 o 
  -6   7   3     1074.48     1222.76     70.35 o 
  -5   7   3      391.75      367.73      7.69 o 
  -4   7   3     2254.92     2554.64     23.17 o 
  -3   7   3      673.55      637.49      7.70 o 
  -2   7   3      355.35      291.76      5.28 o 
  -1   7   3     2703.03     2675.47     18.86 o 
   0   7   3      382.17      374.35      4.82 o 
   1   7   3     1049.78     1026.23     12.59 o 
   2   7   3     5686.20     6104.60     50.94 o 
   3   7   3       75.09       78.01      3.98 o 
   4   7   3      234.39      270.45     12.90 o 
   5   7   3        6.20        5.91      2.02 o 
   6   7   3      646.40      614.79     16.59 o 
   7   7   3        6.85        8.01      2.17 o 
   8   7   3      247.44      221.96     13.97 o 
   9   7   3      416.32      437.85      9.83 o 
  10   7   3        4.15        4.13      2.40 o 
  11   7   3      201.48      163.22     12.77 o 
  12   7   3      185.17      176.32     23.43 o 
 -13   8   3      117.15      114.17      9.26 o 
 -12   8   3      194.11      203.48     12.69 o 
 -11   8   3       73.77       62.16      7.07 o 
 -10   8   3        1.90       -2.08      6.69 o 
  -9   8   3      409.16      369.50     14.57 o 
  -8   8   3       35.42       26.92      5.04 o 
  -7   8   3        1.43        1.46      3.63 o 
  -6   8   3       93.96       87.44      6.31 o 
  -5   8   3     1031.32     1009.06     21.56 o 
  -4   8   3     1416.79     1333.99     15.33 o 
  -3   8   3     4853.04     5051.19     50.17 o 
  -2   8   3      490.31      426.34      8.42 o 
  -1   8   3     2598.40     2816.23     21.70 o 
   0   8   3       10.77       20.61      2.09 o 
   1   8   3     1136.70     1236.53     10.73 o 
   2   8   3     3209.80     3063.71     25.89 o 
   3   8   3        5.65        6.64      1.03 o 
   4   8   3       20.47       31.91      1.81 o 
   5   8   3       11.52        5.22      6.20 o 
   6   8   3      184.81      171.38     16.42 o 
   7   8   3        8.19        7.04      1.47 o 
   8   8   3       39.94       46.38      1.98 o 
   9   8   3      287.25      261.90     13.02 o 
  10   8   3      440.16      406.98     25.94 o 
  11   8   3       15.86       32.76     21.24 o 
  12   8   3       54.97       46.61     23.58 o 
 -12   9   3        3.33        3.33      5.57 o 
 -11   9   3       97.64       98.14      7.94 o 
 -10   9   3       26.20       29.42      9.40 o 
  -9   9   3       10.22       18.00      5.29 o 
  -8   9   3      574.53      632.71     12.56 o 
  -7   9   3      361.28      368.41      9.64 o 
  -6   9   3     1752.37     1628.97     18.16 o 
  -5   9   3      281.75      254.61      6.62 o 
  -4   9   3      879.33      936.44     14.16 o 
  -3   9   3      183.09      192.31      5.39 o 
  -2   9   3     3216.40     3181.74     25.53 o 
  -1   9   3      849.27      874.85      9.96 o 
   0   9   3     6162.29     6301.62     57.13 o 
   1   9   3        6.31        6.85      2.28 o 
   2   9   3      394.73      445.00      5.90 o 
   3   9   3      152.54      147.24      4.47 o 
   4   9   3      180.32      200.80      8.83 o 
   5   9   3       53.52       50.33      3.77 o 
   6   9   3       15.59        6.24      7.45 o 
   7   9   3      444.70      436.45     18.54 o 
   8   9   3     1480.68     1427.18     67.91 o 
   9   9   3       14.45       13.21      3.37 o 
  10   9   3       57.68       47.40     13.25 o 
  11   9   3       32.56       37.47     13.60 o 
  12   9   3       48.12       48.34     18.70 o 
 -12  10   3      171.83      190.51     17.51 o 
 -11  10   3      111.71       99.97      9.05 o 
 -10  10   3      160.41      147.47      9.54 o 
  -9  10   3        1.90        1.12      3.94 o 
  -8  10   3      197.61      194.63     10.67 o 
  -7  10   3      141.20      136.81      6.07 o 
  -6  10   3       14.59       14.05      4.18 o 
  -5  10   3      499.02      520.74     11.32 o 
  -4  10   3     1404.23     1378.81     14.21 o 
  -3  10   3      690.12      660.17      8.45 o 
  -2  10   3     2440.86     2423.23     24.85 o 
  -1  10   3      809.12      876.31     11.18 o 
   0  10   3       73.11       70.84      2.91 o 
   1  10   3      838.74      852.38     10.99 o 
   2  10   3     1478.68     1489.36     14.84 o 
   3  10   3      487.50      452.10      7.23 o 
   4  10   3      411.33      416.94     14.03 o 
   5  10   3      222.15      259.89     23.14 o 
   6  10   3       38.54       45.24      5.15 o 
   7  10   3       13.85       10.23      3.45 o 
   8  10   3      782.32      794.94     30.05 o 
   9  10   3       15.45       28.87     12.60 o 
  10  10   3      431.62      426.38     38.19 o 
  11  10   3       49.65       42.32     17.81 o 
 -11  11   3      108.25       98.27      9.67 o 
 -10  11   3       80.11      101.29      7.60 o 
  -9  11   3      298.45      319.30      9.96 o 
  -8  11   3      443.00      445.25     11.70 o 
  -7  11   3       90.12      115.89      6.45 o 
  -6  11   3      250.87      263.49      7.54 o 
  -5  11   3      154.34      161.68      6.39 o 
  -4  11   3      178.21      167.99      5.40 o 
  -3  11   3     1338.24     1370.50     17.59 o 
  -2  11   3       40.48       59.55      7.67 o 
  -1  11   3     4223.02     4305.39     41.10 o 
   0  11   3     3492.20     3589.28     30.87 o 
   1  11   3        7.01        5.86      2.75 o 
   2  11   3      187.82      166.82      4.14 o 
   3  11   3      254.61      248.54     11.47 o 
   4  11   3        9.31        9.88      3.52 o 
   5  11   3      154.83      135.93      9.52 o 
   6  11   3      188.73      166.26     12.38 o 
   7  11   3      611.43      619.93     25.95 o 
   8  11   3       23.29       21.38      6.16 o 
   9  11   3        8.11       21.29      6.95 o 
  10  11   3       62.58       71.76     18.84 o 
  11  11   3        1.89        4.09     11.67 o 
 -11  12   3      360.71      346.75     14.61 o 
 -10  12   3        0.89        3.57      4.72 o 
  -9  12   3       50.83       52.89      5.72 o 
  -8  12   3       33.36       18.25      5.31 o 
  -7  12   3      562.19      563.24      9.89 o 
  -6  12   3        4.60       13.53      3.71 o 
  -5  12   3     1944.50     1947.84     21.67 o 
  -4  12   3      520.54      518.48     10.93 o 
  -3  12   3     1211.81     1257.21     17.21 o 
  -2  12   3      316.94      352.78     24.95 o 
  -1  12   3      763.18      799.35     12.45 o 
   0  12   3       11.61       14.09      3.27 o 
   1  12   3      342.98      347.36      7.64 o 
   2  12   3        6.72        1.62      2.22 o 
   3  12   3     1251.91     1290.22     27.32 o 
   4  12   3      411.94      456.45     14.78 o 
   5  12   3       53.06       55.56      4.60 o 
   6  12   3       24.19       20.66      6.73 o 
   7  12   3      274.20      324.87     19.01 o 
   8  12   3      125.27      110.86     15.67 o 
   9  12   3      311.98      323.20     26.19 o 
  10  12   3        0.55       -9.28     19.95 o 
 -10  13   3        4.61        6.19      5.59 o 
  -9  13   3      253.72      242.29     14.27 o 
  -8  13   3       20.56       11.49      5.51 o 
  -7  13   3      283.63      307.32      8.72 o 
  -6  13   3      164.39      151.02      7.11 o 
  -5  13   3       15.60       17.72      4.59 o 
  -4  13   3      550.09      553.65     12.07 o 
  -3  13   3     1862.94     1887.56     23.03 o 
  -2  13   3        3.52       -1.19      3.02 o 
  -1  13   3      676.51      701.88     11.97 o 
   0  13   3       15.61       18.16      2.56 o 
   1  13   3      172.72      193.24      5.64 o 
   2  13   3       24.66       25.97      4.48 o 
   3  13   3       24.59       30.43      2.81 o 
   4  13   3       84.30       63.42      4.03 o 
   5  13   3      504.78      477.23     17.09 o 
   6  13   3        9.53        4.20     12.29 o 
   7  13   3      208.46      258.48     18.72 o 
   8  13   3      113.72      133.48     17.14 o 
   9  13   3        0.48        0.18      9.64 o 
  -9  14   3        6.36        6.57      5.01 o 
  -8  14   3       66.04       49.43     10.72 o 
  -7  14   3        1.43       -0.35      3.68 o 
  -6  14   3      412.95      383.00     11.33 o 
  -5  14   3      167.49      184.64     10.37 o 
  -4  14   3      785.41      774.37     16.14 o 
  -3  14   3      303.25      276.95      9.04 o 
  -2  14   3      108.96      105.93      5.92 o 
  -1  14   3      130.11      119.52      5.05 o 
   0  14   3       58.98       62.47      3.79 o 
   1  14   3      171.89      191.70     11.26 o 
   2  14   3      138.18      141.97      5.65 o 
   3  14   3      116.68      111.72      6.35 o 
   4  14   3     1492.98     1649.45     32.42 o 
   5  14   3      422.52      423.34     17.43 o 
   6  14   3        6.27       15.29      8.78 o 
   7  14   3       86.20       90.72     14.39 o 
   8  14   3      213.35      216.81     19.77 o 
   9  14   3       13.45       11.78     15.95 o 
  -8  15   3      194.34      190.35     28.84 o 
  -7  15   3        5.52       -4.70      4.70 o 
  -6  15   3        2.19        7.95      5.28 o 
  -5  15   3      183.48      186.70      8.86 o 
  -4  15   3       22.44       19.08      4.82 o 
  -3  15   3       25.95       15.96      5.43 o 
  -2  15   3      399.70      411.19      8.48 o 
  -1  15   3       17.43       12.87      3.27 o 
   0  15   3      312.33      341.31      9.83 o 
   1  15   3       17.66       26.40      4.20 o 
   2  15   3      595.81      554.28     26.39 o 
   3  15   3       11.16        5.90      3.26 o 
   4  15   3       11.57        4.49      2.82 o 
   5  15   3       72.07       49.82     21.87 o 
   6  15   3      615.40      707.35     23.50 o 
   7  15   3        4.81        9.97     10.63 o 
   8  15   3        2.00        0.46      8.50 o 
  -7  16   3        1.41        4.99      4.91 o 
  -6  16   3      130.48      122.21     23.69 o 
  -5  16   3       38.64       50.82      6.18 o 
  -4  16   3      613.61      626.34     20.58 o 
  -3  16   3       39.74       32.56      7.80 o 
  -2  16   3       13.19       10.57      4.02 o 
  -1  16   3       89.11       92.88      8.57 o 
   0  16   3       39.84       34.95      8.48 o 
   1  16   3       42.50       27.12      5.83 o 
   2  16   3      209.13      202.11     26.33 o 
   3  16   3      141.61      135.05     15.54 o 
   4  16   3      389.98      427.62     17.77 o 
   5  16   3       55.22       29.10     17.31 o 
   6  16   3        0.71       -9.40      9.40 o 
   7  16   3        1.78       -1.79      8.67 o 
  -6  17   3       13.09       11.32      5.86 o 
  -5  17   3        0.19        1.36      4.75 o 
  -4  17   3       45.17       45.96      8.22 o 
  -3  17   3      273.48      267.64      7.72 o 
  -2  17   3        4.18        4.66      3.77 o 
  -1  17   3      101.46       97.38      7.48 o 
   0  17   3      201.14      192.61      7.41 o 
   1  17   3      410.41      370.67     21.81 o 
   2  17   3       11.35        5.75      3.55 o 
   3  17   3       15.34       19.84      9.60 o 
   4  17   3       18.77       17.78     10.66 o 
   5  17   3       88.02       84.93     14.77 o 
  -4  18   3       10.32       13.64      4.33 o 
  -3  18   3       96.52       78.51     11.71 o 
  -2  18   3        0.07       -1.02      5.37 o 
  -1  18   3       66.67       40.45      9.86 o 
   0  18   3        3.40        2.72      5.15 o 
   1  18   3      220.63      222.89     24.92 o 
   2  18   3        8.49        6.05      7.42 o 
   3  18   3       91.53       82.31     30.19 o 
 -14   0   4        7.93        9.46     10.51 o 
 -12   0   4     1313.71     1316.03     39.78 o 
 -10   0   4     3574.99     3606.77    101.65 o 
  -8   0   4      315.88      323.12     21.45 o 
  -6   0   4     5712.30     5195.54     77.15 o 
  -4   0   4    20096.67    21704.77    432.28 o 
  -2   0   4     3581.77     3159.56     43.12 o 
   0   0   4     3914.78     3894.38     34.19 o 
   2   0   4      199.71      238.38     16.06 o 
   4   0   4     7297.85     7577.75    107.07 o 
   6   0   4      721.62      706.09     16.91 o 
   8   0   4      523.02      514.98     17.15 o 
  10   0   4        4.60       12.09      8.05 o 
  12   0   4       24.52       30.56     18.49 o 
 -14   1   4      378.03      396.33     20.86 o 
 -13   1   4        7.44       10.15      6.92 o 
 -12   1   4      131.90      136.84      9.82 o 
 -11   1   4       16.74       21.60      7.25 o 
 -10   1   4       91.37       98.29      8.71 o 
  -9   1   4     1685.15     1631.50     25.07 o 
  -8   1   4     4088.27     3918.85     48.94 o 
  -7   1   4      964.01      934.53     13.88 o 
  -6   1   4     1348.00     1105.88     15.04 o 
  -5   1   4      348.53      345.59     12.09 o 
  -4   1   4     2397.64     2211.49     31.03 o 
  -3   1   4     2171.95     2150.59     23.43 o 
  -2   1   4       22.69       16.84      3.16 o 
  -1   1   4      971.84     1276.04     11.07 o 
   0   1   4    12859.42    14154.90    112.78 o 
   1   1   4      393.72      352.89      3.22 o 
   2   1   4     1261.45     1225.15     13.23 o 
   3   1   4      624.15      671.72      5.81 o 
   4   1   4      782.08      810.31      9.40 o 
   5   1   4      143.13      171.59      6.94 o 
   6   1   4     4851.21     4934.41     67.12 o 
   7   1   4      822.49      824.29     14.37 o 
   8   1   4     1188.02     1166.06     15.64 o 
   9   1   4      186.62      233.35     10.60 o 
  10   1   4      106.76       96.66      8.00 o 
  11   1   4      235.34      246.22     11.64 o 
  12   1   4       34.84       23.77      9.57 o 
  13   1   4       26.31       10.59      8.93 o 
 -14   2   4        4.78       -5.21      8.01 o 
 -13   2   4      561.72      550.66     18.49 o 
 -12   2   4      106.58      120.98     11.99 o 
 -11   2   4      983.60      964.41     20.51 o 
 -10   2   4       92.59       97.69      9.30 o 
  -9   2   4     2058.92     2085.89     29.44 o 
  -8   2   4     1147.96     1075.67     17.75 o 
  -7   2   4      896.65      882.21     13.42 o 
  -6   2   4       15.76        1.19      3.11 o 
  -5   2   4     1143.21      979.24     12.43 o 
  -4   2   4     1212.86     1188.89     14.79 o 
  -3   2   4       47.81       47.48      3.90 o 
  -2   2   4      727.79      747.72     10.05 o 
  -1   2   4    17251.04    17923.91    183.03 o 
   0   2   4     9185.87     9840.00     72.12 o 
   1   2   4      410.88      402.50      4.52 o 
   2   2   4      878.12     1016.97      7.96 o 
   3   2   4     2952.08     2883.29     21.25 o 
   4   2   4     1143.66     1170.89     11.16 o 
   5   2   4     6089.88     6278.65     71.97 o 
   6   2   4      260.61      270.37      7.44 o 
   7   2   4       61.26       67.48      5.79 o 
   8   2   4      402.86      385.34      9.50 o 
   9   2   4      577.47      606.29     13.02 o 
  10   2   4        5.35        2.78      3.94 o 
  11   2   4      592.11      635.19     17.28 o 
  12   2   4       31.56       27.82      9.92 o 
  13   2   4       22.18       23.43      8.10 o 
 -14   3   4       12.24       16.55      8.62 o 
 -13   3   4      118.77      132.46     11.94 o 
 -12   3   4       48.47       39.70     10.79 o 
 -11   3   4        0.13        6.73      6.22 o 
 -10   3   4      269.48      274.12     11.58 o 
  -9   3   4      618.32      579.41     22.47 o 
  -8   3   4      107.54      108.82     10.69 o 
  -7   3   4     1176.50     1105.79     18.04 o 
  -6   3   4      474.04      467.29      9.03 o 
  -5   3   4     8137.08     8368.84     90.96 o 
  -4   3   4      171.88      161.77      5.20 o 
  -3   3   4      201.27      203.49      6.14 o 
  -2   3   4     1477.35     1638.91     13.88 o 
  -1   3   4    10413.86    10581.87     96.55 o 
   0   3   4     5524.54     5843.38     40.69 o 
   1   3   4     8651.80     9140.75    108.75 o 
   2   3   4       12.20       10.87      1.50 o 
   3   3   4     6200.09     6739.02    103.81 o 
   4   3   4      501.55      550.19     10.21 o 
   5   3   4       87.51       95.06      3.40 o 
   6   3   4      545.92      545.51      9.44 o 
   7   3   4     1861.37     1899.64     31.47 o 
   8   3   4      385.29      405.22      7.46 o 
   9   3   4     1798.30     1760.68     22.19 o 
  10   3   4      108.46      120.47      6.80 o 
  11   3   4        3.64        4.96      5.79 o 
  12   3   4        8.92       -4.97      8.03 o 
  13   3   4        6.60        5.88      9.28 o 
 -14   4   4       78.92       64.00     12.67 o 
 -13   4   4      156.65      154.11     16.44 o 
 -12   4   4      108.08      116.49     10.53 o 
 -11   4   4     1168.55     1143.95     20.91 o 
 -10   4   4       44.03       49.06      6.80 o 
  -9   4   4       24.42       26.43      6.38 o 
  -8   4   4      158.49      161.13      7.69 o 
  -7   4   4      506.34      555.45     11.55 o 
  -6   4   4       23.22       26.93      6.14 o 
  -5   4   4     1348.39     1219.96     14.55 o 
  -4   4   4    11811.00    12315.77    140.12 o 
  -3   4   4      970.10      911.14     14.41 o 
  -2   4   4     4092.24     4576.75     39.47 o 
  -1   4   4     1951.90     2090.06     15.68 o 
   0   4   4      363.48      402.85      4.29 o 
   1   4   4      172.01      176.76      3.70 o 
   2   4   4     8804.65     9731.02    174.25 o 
   3   4   4     7107.43     7661.00     90.09 o 
   4   4   4     2895.24     2757.74     33.93 o 
   5   4   4     1584.94     1524.76     16.79 o 
   6   4   4       33.23       23.28      2.71 o 
   7   4   4     1262.24     1242.28     25.95 o 
   8   4   4      151.95      162.67      5.87 o 
   9   4   4       97.22       99.86      5.19 o 
  10   4   4      158.09      138.40      7.28 o 
  11   4   4      595.19      624.49     27.06 o 
  12   4   4        1.34       -3.40      5.25 o 
  13   4   4      345.30      386.13     29.26 o 
 -13   5   4      212.62      204.75     22.34 o 
 -12   5   4        8.90       14.10      6.60 o 
 -11   5   4       15.79       -0.11      5.33 o 
 -10   5   4      267.79      288.63     12.06 o 
  -9   5   4      855.65      774.33     19.52 o 
  -8   5   4     2971.40     2892.67     36.84 o 
  -7   5   4     1524.82     1548.33     20.05 o 
  -6   5   4     4909.83     4795.12     53.25 o 
  -5   5   4      201.37      193.17      6.46 o 
  -4   5   4     2149.10     2235.17     23.65 o 
  -3   5   4      282.65      296.33      6.44 o 
  -2   5   4     1944.37     1623.52     15.12 o 
  -1   5   4      343.70      316.02      5.11 o 
   0   5   4     6463.30     6501.77     50.62 o 
   1   5   4     3262.76     3333.97     25.62 o 
   2   5   4       15.65       13.42      3.94 o 
   3   5   4    10279.91    11179.79    201.71 o 
   4   5   4        6.04        1.77      7.48 o 
   5   5   4       20.50       24.44      6.15 o 
   6   5   4      119.48      173.51     49.91 o 
   7   5   4      174.26      183.80      8.93 o 
   8   5   4     1435.31     1399.84     27.07 o 
   9   5   4      192.47      186.25      5.50 o 
  10   5   4       88.03       87.11      9.36 o 
  11   5   4       57.23       43.42     11.02 o 
  12   5   4       55.04       59.16     13.47 o 
  13   5   4       83.28      102.75     35.19 o 
 -13   6   4       92.48       98.72      9.70 o 
 -12   6   4      743.14      793.44     19.59 o 
 -11   6   4      173.21      167.31     10.39 o 
 -10   6   4     1725.29     1699.56     27.21 o 
  -9   6   4      310.20      314.43     13.23 o 
  -8   6   4       15.27        9.94      4.73 o 
  -7   6   4        4.92       15.72      7.06 o 
  -6   6   4      972.12      940.42     13.72 o 
  -5   6   4      453.75      474.72     11.28 o 
  -4   6   4     5232.36     5008.86     99.56 o 
  -3   6   4      836.24      853.40     10.60 o 
  -2   6   4     4971.90     4720.30     41.24 o 
  -1   6   4     1594.45     1711.29     21.67 o 
   0   6   4     1923.56     1858.22     12.05 o 
   1   6   4      162.53      181.66      4.60 o 
   2   6   4     3158.51     3196.56     37.70 o 
   3   6   4     1134.10     1172.73     17.35 o 
   4   6   4     5049.69     5164.50     84.54 o 
   5   6   4       63.81       85.66      8.78 o 
   6   6   4       34.01       43.07     15.34 o 
   7   6   4       67.84       59.21      3.55 o 
   8   6   4       24.80       27.03      6.14 o 
   9   6   4        2.59        1.56      3.65 o 
  10   6   4      865.25      816.02     50.46 o 
  11   6   4       10.81       -0.46     14.42 o 
  12   6   4      619.15      653.66     42.99 o 
 -13   7   4       15.64       16.28      8.80 o 
 -12   7   4      175.72      174.07     10.35 o 
 -11   7   4      235.55      247.50     11.79 o 
 -10   7   4       95.67      115.24     10.07 o 
  -9   7   4      820.40      854.01     27.55 o 
  -8   7   4      385.63      361.33     10.01 o 
  -7   7   4      195.29      196.09      8.75 o 
  -6   7   4     1103.41     1041.03     17.11 o 
  -5   7   4      204.07      190.46      6.48 o 
  -4   7   4      156.14      165.11      5.45 o 
  -3   7   4        0.63        1.59      2.50 o 
  -2   7   4     2872.22     2740.82     33.69 o 
  -1   7   4     1932.18     1923.79     15.76 o 
   0   7   4    10655.93    11481.12    170.49 o 
   1   7   4     1731.67     1636.27     21.46 o 
   2   7   4     2410.40     2435.62     18.88 o 
   3   7   4      507.68      627.77     12.64 o 
   4   7   4     1289.54     1330.18     28.89 o 
   5   7   4      395.35      400.04     17.02 o 
   6   7   4      326.69      324.98     14.44 o 
   7   7   4       87.57       96.73     13.19 o 
   8   7   4      229.66      256.90     15.02 o 
   9   7   4      374.08      411.96     19.03 o 
  10   7   4        0.50        3.94      7.10 o 
  11   7   4        4.09       -4.30     22.89 o 
  12   7   4       46.69       36.52     13.67 o 
 -13   8   4      223.10      207.29     19.69 o 
 -12   8   4       77.52       69.14     13.09 o 
 -11   8   4       44.22       49.75      9.89 o 
 -10   8   4      285.32      288.07     12.18 o 
  -9   8   4       74.84       73.90      7.43 o 
  -8   8   4       36.73       32.30      5.66 o 
  -7   8   4      369.30      324.28      9.23 o 
  -6   8   4     1483.71     1523.48     21.13 o 
  -5   8   4      935.37      889.99     13.67 o 
  -4   8   4     2262.37     2298.77     26.03 o 
  -3   8   4      749.39      719.51      9.65 o 
  -2   8   4     1152.30     1121.89     19.22 o 
  -1   8   4     1039.82      983.62      8.36 o 
   0   8   4       29.68       45.25      3.73 o 
   1   8   4     1795.12     1798.50     19.82 o 
   2   8   4     5488.22     5546.13     47.13 o 
   3   8   4      810.20      868.13     15.86 o 
   4   8   4      676.18      633.61     60.98 o 
   5   8   4      835.53      833.95     21.55 o 
   6   8   4     2410.21     2456.32     45.60 o 
   7   8   4       50.64       54.25     10.52 o 
   8   8   4      166.25      184.61     14.64 o 
   9   8   4       66.65       82.54     21.69 o 
  10   8   4       48.33       43.36     14.31 o 
  11   8   4       26.71       21.48     12.26 o 
  12   8   4      112.38      140.12     20.55 o 
 -12   9   4       46.40       34.17      9.16 o 
 -11   9   4      110.18       93.43     12.88 o 
 -10   9   4        2.50       -6.22      6.63 o 
  -9   9   4      830.06      842.99     19.24 o 
  -8   9   4       19.15       20.79      5.38 o 
  -7   9   4      509.48      533.89     11.36 o 
  -6   9   4      641.17      593.34     11.71 o 
  -5   9   4       29.75       30.14      4.82 o 
  -4   9   4       50.85       50.53      4.97 o 
  -3   9   4      314.45      360.86      7.27 o 
  -2   9   4      358.08      380.88      5.49 o 
  -1   9   4     5597.68     5715.84     48.05 o 
   0   9   4       22.73       33.91      1.91 o 
   1   9   4     3167.38     3239.46     30.18 o 
   2   9   4        0.02        0.42      1.71 o 
   3   9   4       34.90       26.70      6.75 o 
   4   9   4      154.60      163.84     10.08 o 
   5   9   4       29.66       30.89      7.21 o 
   6   9   4      272.04      264.70     15.06 o 
   7   9   4      829.83      876.46     32.58 o 
   8   9   4        0.10      -12.43     12.43 o 
   9   9   4      237.96      255.28     18.26 o 
  10   9   4       31.00       23.81     11.95 o 
  11   9   4       12.83       -4.90     10.99 o 
 -12  10   4       22.47       17.24      7.01 o 
 -11  10   4      172.52      156.10     10.19 o 
 -10  10   4      238.47      257.13     15.18 o 
  -9  10   4      779.50      816.87     16.50 o 
  -8  10   4       31.84       20.74      5.05 o 
  -7  10   4        0.33       -1.41      4.30 o 
  -6  10   4       12.84       21.10      4.25 o 
  -5  10   4      110.12      116.65      6.89 o 
  -4  10   4      696.83      762.05     28.39 o 
  -3  10   4     1521.05     1537.16     15.04 o 
  -2  10   4       12.84        6.05      2.95 o 
  -1  10   4     2191.36     2211.26     20.42 o 
   0  10   4        6.27        5.32      1.68 o 
   1  10   4      608.15      630.19      8.13 o 
   2  10   4       78.05       93.87      8.31 o 
   3  10   4      348.92      335.48     16.24 o 
   4  10   4     1122.87     1086.94     21.25 o 
   5  10   4     1210.74     1299.52     28.42 o 
   6  10   4      106.46       98.27      9.04 o 
   7  10   4       40.02       87.04     18.36 o 
   8  10   4       14.84       12.59     17.20 o 
   9  10   4       73.48      105.03     15.25 o 
  10  10   4        3.80       14.96     11.75 o 
  11  10   4      114.34      134.99     18.89 o 
 -11  11   4      100.71       91.79     17.41 o 
 -10  11   4       19.66       26.34      6.41 o 
  -9  11   4        4.01        4.41      4.37 o 
  -8  11   4      205.09      198.12     10.01 o 
  -7  11   4      887.12      821.43     14.23 o 
  -6  11   4      341.74      373.81      9.71 o 
  -5  11   4       13.50       16.36      4.44 o 
  -4  11   4      169.55      173.41      5.59 o 
  -3  11   4       21.64       14.91      3.37 o 
  -2  11   4      724.86      696.38     10.63 o 
  -1  11   4     1902.11     2038.13     19.72 o 
   0  11   4     2379.21     2318.75     21.77 o 
   1  11   4     2182.62     2227.68     22.74 o 
   2  11   4      550.76      557.57      8.18 o 
   3  11   4        3.00        8.17      2.03 o 
   4  11   4       41.99       36.64      8.65 o 
   5  11   4        3.51       10.21      7.06 o 
   6  11   4      613.37      652.61     25.12 o 
   7  11   4      325.47      311.70     19.00 o 
   8  11   4      190.49      249.31     22.56 o 
   9  11   4       42.47       34.74     13.04 o 
  10  11   4       38.21       47.64     18.03 o 
 -11  12   4        5.26        2.31      5.12 o 
 -10  12   4      374.42      399.41     13.59 o 
  -9  12   4        5.68        3.69      4.43 o 
  -8  12   4      219.16      210.70      8.97 o 
  -7  12   4      190.91      184.32      7.90 o 
  -6  12   4      641.03      633.99     12.17 o 
  -5  12   4      125.35      143.49      6.50 o 
  -4  12   4     1737.70     1690.65     27.52 o 
  -3  12   4      208.45      226.47     10.08 o 
  -2  12   4     1402.45     1433.03     20.94 o 
  -1  12   4      334.74      344.88      7.59 o 
   0  12   4      334.11      318.29      4.77 o 
   1  12   4       55.49       47.49      3.51 o 
   2  12   4     1111.66     1042.71     27.07 o 
   3  12   4       45.29       44.39      3.70 o 
   4  12   4     1631.16     1711.28     34.39 o 
   5  12   4        7.95       -1.02      6.38 o 
   6  12   4      526.05      550.68     20.05 o 
   7  12   4       44.48       31.50     15.03 o 
   8  12   4       48.84       66.25     23.58 o 
   9  12   4       14.81        8.83     16.10 o 
  10  12   4       56.10       44.37     15.41 o 
 -10  13   4       16.31       20.60      7.62 o 
  -9  13   4      165.27      174.98      8.41 o 
  -8  13   4      363.44      396.97     11.15 o 
  -7  13   4        1.47        6.83      4.02 o 
  -6  13   4      958.68      912.25     15.21 o 
  -5  13   4       26.42       21.05      5.24 o 
  -4  13   4      215.74      213.77      7.50 o 
  -3  13   4       32.64       29.58      7.41 o 
  -2  13   4     1985.62     1998.52     23.60 o 
  -1  13   4      408.21      463.26      8.79 o 
   0  13   4      184.99      190.91      4.59 o 
   1  13   4       26.78       32.94      3.69 o 
   2  13   4      908.13      883.04     28.05 o 
   3  13   4        0.93        5.46      2.14 o 
   4  13   4       11.97        6.37      1.56 o 
   5  13   4       44.72       58.03     11.41 o 
   6  13   4      329.66      355.51     16.97 o 
   7  13   4       18.69       34.30     10.53 o 
   8  13   4      104.34      101.40     13.69 o 
   9  13   4        5.88        1.57     12.14 o 
  -9  14   4       52.89       50.51      9.27 o 
  -8  14   4       51.43       35.78      7.41 o 
  -7  14   4       60.47       62.00      6.34 o 
  -6  14   4        8.46        5.52      4.52 o 
  -5  14   4      307.47      320.75      9.54 o 
  -4  14   4      280.88      257.03      8.85 o 
  -3  14   4      483.68      470.91     10.57 o 
  -2  14   4      574.10      565.14     15.30 o 
  -1  14   4      126.52      114.18      5.38 o 
   0  14   4      181.52      167.97      6.88 o 
   1  14   4       14.23       17.05      4.84 o 
   2  14   4      535.71      480.30     24.71 o 
   3  14   4      544.68      575.10     27.41 o 
   4  14   4      481.36      512.50     31.04 o 
   5  14   4      191.98      199.21     21.07 o 
   6  14   4       41.56       50.26     12.12 o 
   7  14   4       22.70       28.10     10.59 o 
   8  14   4        2.15       -7.81      9.87 o 
  -8  15   4        1.21        8.29      6.67 o 
  -7  15   4      205.49      211.71     10.53 o 
  -6  15   4      112.08      102.65     14.43 o 
  -5  15   4       41.28       47.44      6.54 o 
  -4  15   4       43.86       46.26      6.55 o 
  -3  15   4      155.71      184.27     14.77 o 
  -2  15   4        0.08        0.51      3.10 o 
  -1  15   4      724.76      720.17     14.70 o 
   0  15   4       43.23       38.85      4.28 o 
   1  15   4      806.85      785.61     33.81 o 
   2  15   4      178.92      136.03     15.62 o 
   3  15   4      279.20      282.31     14.59 o 
   4  15   4        6.72       11.50      8.30 o 
   5  15   4       11.15       15.43      9.16 o 
   6  15   4      107.29      107.15     15.15 o 
   7  15   4       64.17       73.68     14.41 o 
  -7  16   4       27.44       16.89      7.33 o 
  -6  16   4        0.98       12.97      6.30 o 
  -5  16   4      118.29      124.22     11.64 o 
  -4  16   4        2.41        8.25      4.66 o 
  -3  16   4       79.33       90.91     10.97 o 
  -2  16   4       33.20       32.48      4.42 o 
  -1  16   4      149.34      150.82      5.94 o 
   0  16   4       72.56       82.91     16.37 o 
   1  16   4       18.37       11.85      3.70 o 
   2  16   4       12.50       10.97      4.71 o 
   3  16   4      508.86      573.15     19.72 o 
   4  16   4        2.87       -2.91      7.77 o 
   5  16   4      276.96      294.00     17.26 o 
   6  16   4       15.77       13.37      9.83 o 
  -6  17   4       33.34       33.95      7.09 o 
  -5  17   4       13.02        2.12      6.94 o 
  -4  17   4        2.72       10.94      4.89 o 
  -3  17   4       14.11        9.47      4.37 o 
  -2  17   4      230.26      229.15     10.11 o 
  -1  17   4        2.59       -1.68      5.12 o 
   0  17   4       79.66       62.48     11.37 o 
   1  17   4      169.34      139.59     13.96 o 
   2  17   4      327.33      351.05     21.55 o 
   3  17   4        3.55        3.14      9.05 o 
   4  17   4       16.82        8.62     10.49 o 
   5  17   4       63.49       57.49     12.12 o 
  -3  18   4        0.29       12.77      8.30 o 
  -2  18   4      127.28       84.85     16.68 o 
  -1  18   4       16.16        7.71      6.13 o 
   0  18   4       11.30        5.75      4.84 o 
   1  18   4       19.11       10.69      8.12 o 
   2  18   4      215.96      217.18     14.56 o 
   3  18   4        8.11        9.52     10.17 o 
 -13   0   5       14.20        9.90     10.39 o 
 -11   0   5        5.54        0.35      9.96 o 
  -9   0   5     8542.33     8452.99    157.52 o 
  -7   0   5      206.91      230.35     13.67 o 
  -5   0   5     3790.57     4013.44     58.06 o 
  -3   0   5    23652.53    24863.37    539.22 o 
  -1   0   5    11139.24    10861.74    128.53 o 
   1   0   5     2553.43     2525.14     22.34 o 
   3   0   5     2075.12     2175.96     28.32 o 
   5   0   5    15880.77    16781.52    282.97 o 
   7   0   5     2610.50     2625.21    111.13 o 
   9   0   5      459.24      410.57     24.58 o 
  11   0   5      212.39      236.91     25.71 o 
  13   0   5      581.67      564.21     26.91 o 
 -14   1   5       14.08       18.00      8.28 o 
 -13   1   5      301.48      297.57     15.67 o 
 -12   1   5        0.93        4.45      8.87 o 
 -11   1   5      164.66      135.48      9.88 o 
 -10   1   5        2.33       14.04      6.09 o 
  -9   1   5      575.75      563.37     15.12 o 
  -8   1   5     2437.78     2358.18     29.90 o 
  -7   1   5     4111.62     4024.04     46.73 o 
  -6   1   5     1973.14     1917.35     22.06 o 
  -5   1   5     2900.02     2839.44     31.04 o 
  -4   1   5       16.09       29.32      3.91 o 
  -3   1   5      907.38      900.49     19.93 o 
  -2   1   5      228.52      255.57      6.49 o 
  -1   1   5       69.87       78.39      4.00 o 
   0   1   5     2509.21     2497.03     26.70 o 
   1   1   5     2427.16     2081.00     12.31 o 
   2   1   5      219.11      186.71      3.61 o 
   3   1   5     4006.66     4012.01     35.80 o 
   4   1   5      327.47      343.15      3.99 o 
   5   1   5     1744.77     1789.47     17.17 o 
   6   1   5       14.15       14.08      2.86 o 
   7   1   5     2170.55     2153.73     22.83 o 
   8   1   5      854.25      877.74     17.66 o 
   9   1   5     1426.41     1453.96     30.36 o 
  10   1   5       18.21       32.31      6.86 o 
  11   1   5      226.34      230.63     11.27 o 
  12   1   5       55.52       45.50     12.74 o 
  13   1   5      219.20      207.07     13.16 o 
 -14   2   5       15.14        4.35      9.09 o 
 -13   2   5       21.24       24.73      9.39 o 
 -12   2   5      490.33      496.89     15.83 o 
 -11   2   5      837.59      895.71     21.31 o 
 -10   2   5      706.04      654.98     19.53 o 
  -9   2   5        1.74        5.49      5.83 o 
  -8   2   5      968.12      897.09     24.58 o 
  -7   2   5       64.08       72.02      7.42 o 
  -6   2   5      994.55      911.46     14.53 o 
  -5   2   5      347.63      365.74     12.39 o 
  -4   2   5    19062.51    19258.17    240.10 o 
  -3   2   5    11217.34    12015.84    131.42 o 
  -2   2   5     8579.84     8698.32     87.68 o 
  -1   2   5      946.90      874.76      8.77 o 
   0   2   5      390.61      449.90      4.52 o 
   1   2   5     2196.66     2194.75     13.02 o 
   2   2   5     1852.88     1798.95     16.97 o 
   3   2   5      238.58      263.24      3.33 o 
   4   2   5     1434.47     1526.12     11.13 o 
   5   2   5     2924.33     3069.77     25.19 o 
   6   2   5      475.90      490.32      7.91 o 
   7   2   5       12.29       10.21      4.58 o 
   8   2   5       94.63       90.67      6.69 o 
   9   2   5      203.69      197.29     14.52 o 
  10   2   5      352.89      349.00     14.39 o 
  11   2   5      293.22      307.28     13.07 o 
  12   2   5      107.65       99.99      8.53 o 
  13   2   5       18.40       37.70      9.45 o 
 -14   3   5      170.16      194.67     16.84 o 
 -13   3   5       48.99       64.63     10.41 o 
 -12   3   5      186.96      182.94     14.81 o 
 -11   3   5       46.64       56.34      9.03 o 
 -10   3   5      770.43      772.95     17.67 o 
  -9   3   5      400.94      421.75     11.82 o 
  -8   3   5     2957.99     2855.76     35.07 o 
  -7   3   5       95.21      101.25      7.24 o 
  -6   3   5     4835.11     4637.69     49.86 o 
  -5   3   5      415.39      363.79      7.89 o 
  -4   3   5      128.77      157.08      8.88 o 
  -3   3   5       89.78      103.13      4.59 o 
  -2   3   5     3247.91     3346.01     30.58 o 
  -1   3   5     9353.32    10111.39     93.88 o 
   0   3   5     2291.10     2374.76     16.12 o 
   1   3   5      776.00      849.96      6.41 o 
   2   3   5     1933.56     1936.51     15.47 o 
   3   3   5     1796.32     1980.17     18.53 o 
   4   3   5      668.72      671.62      5.92 o 
   5   3   5       12.85       12.79      1.81 o 
   6   3   5      389.66      363.22      8.67 o 
   7   3   5      191.18      203.77      7.55 o 
   8   3   5     2060.75     2128.12     36.56 o 
   9   3   5        1.72        5.51      5.66 o 
  10   3   5     1097.32     1095.62     26.63 o 
  11   3   5        0.11        2.00      4.50 o 
  12   3   5       90.12       88.49     14.66 o 
  13   3   5       77.25       80.45     17.60 o 
 -14   4   5        0.05        1.93      7.43 o 
 -13   4   5        9.48        9.99      8.25 o 
 -12   4   5      871.92      929.79     20.85 o 
 -11   4   5       36.28       20.20      7.43 o 
 -10   4   5     1916.24     1844.31     27.76 o 
  -9   4   5        4.27        1.13      4.98 o 
  -8   4   5      359.29      345.01     10.37 o 
  -7   4   5      172.24      208.87     26.67 o 
  -6   4   5      261.22      248.19      7.86 o 
  -5   4   5       43.28       59.32      5.16 o 
  -4   4   5       29.72       14.83      3.80 o 
  -3   4   5     3456.58     3204.05     46.41 o 
  -2   4   5     2067.50     2195.34     20.32 o 
  -1   4   5     5390.95     5438.59     42.61 o 
   0   4   5       35.48       53.05      3.23 o 
   1   4   5     4787.38     5247.19     55.26 o 
   2   4   5     3991.48     4448.39     71.33 o 
   3   4   5     1245.50     1334.23     14.20 o 
   4   4   5      415.14      453.94      6.05 o 
   5   4   5      136.85      138.14      4.69 o 
   6   4   5      327.22      321.17      6.05 o 
   7   4   5      704.51      676.33     11.98 o 
   8   4   5       31.09       35.32      5.51 o 
   9   4   5      338.44      344.06     16.44 o 
  10   4   5       85.00       81.51      6.04 o 
  11   4   5       48.68       41.36      6.07 o 
  12   4   5      441.27      476.84     30.47 o 
 -13   5   5      102.75      118.41     11.85 o 
 -12   5   5      305.01      262.01     16.16 o 
 -11   5   5       42.71       52.19      8.94 o 
 -10   5   5       54.52       60.79      8.09 o 
  -9   5   5      558.09      518.09     12.88 o 
  -8   5   5      311.26      310.40      9.89 o 
  -7   5   5     1388.34     1334.82     21.67 o 
  -6   5   5     4270.39     4216.86     46.50 o 
  -5   5   5     3023.14     3004.90     32.11 o 
  -4   5   5       41.76       45.07      6.20 o 
  -3   5   5     1855.88     2112.63     20.66 o 
  -2   5   5     2763.38     2779.13     29.48 o 
  -1   5   5      348.35      419.09      5.95 o 
   0   5   5     1845.21     1672.07     12.61 o 
   1   5   5    10097.09    10473.46    139.10 o 
   2   5   5     1954.58     2399.67     28.99 o 
   3   5   5     3981.84     4002.11     38.06 o 
   4   5   5       89.72      114.92      9.75 o 
   5   5   5       28.23       24.96      4.20 o 
   6   5   5      907.26      883.91      9.52 o 
   7   5   5      631.91      637.44     15.18 o 
   8   5   5      152.41      145.97      8.68 o 
   9   5   5     1231.11     1239.15     52.64 o 
  10   5   5      228.14      196.48     23.31 o 
  11   5   5       30.63       37.79     35.71 o 
  12   5   5      124.37      124.32     33.35 o 
 -13   6   5        5.25       10.86     10.71 o 
 -12   6   5        0.39       -5.14      8.44 o 
 -11   6   5     1638.09     1663.70     41.73 o 
 -10   6   5       45.95       35.47      7.79 o 
  -9   6   5      155.40      139.22      8.46 o 
  -8   6   5        4.46        2.73      4.73 o 
  -7   6   5      227.59      248.13      8.77 o 
  -6   6   5       32.87       22.85      5.29 o 
  -5   6   5      211.52      211.46      6.89 o 
  -4   6   5      936.44     1017.82     38.74 o 
  -3   6   5     3714.15     3529.58     35.22 o 
  -2   6   5      701.52      586.79      7.71 o 
  -1   6   5     1331.67     1163.06     10.54 o 
   0   6   5       61.77       58.14      2.85 o 
   1   6   5       24.24       14.83      4.97 o 
   2   6   5       22.59       28.41      4.96 o 
   3   6   5     7134.75     7363.35    114.98 o 
   4   6   5      118.78      132.62      6.55 o 
   5   6   5     1904.92     1946.57     22.48 o 
   6   6   5      204.91      206.26     12.36 o 
   7   6   5        5.48       14.29      7.95 o 
   8   6   5      249.56      226.89      7.57 o 
   9   6   5       93.43       77.82      6.99 o 
  10   6   5        2.90       15.25      9.85 o 
  11   6   5      408.17      421.15     21.84 o 
  12   6   5       10.54      -14.78     14.78 o 
 -13   7   5      178.15      151.83     11.48 o 
 -12   7   5       45.38       42.49     10.03 o 
 -11   7   5      230.97      266.77     13.37 o 
 -10   7   5      184.91      188.61     11.26 o 
  -9   7   5       32.16       39.30      7.01 o 
  -8   7   5      244.50      249.21      9.28 o 
  -7   7   5     2461.47     2472.17     32.15 o 
  -6   7   5       75.03       75.51      6.64 o 
  -5   7   5     2271.81     2280.33     34.60 o 
  -4   7   5       56.08       66.10      4.58 o 
  -3   7   5      757.50      779.96     13.37 o 
  -2   7   5      760.96      768.43     10.34 o 
  -1   7   5     2300.24     2228.39     17.99 o 
   0   7   5      375.07      300.95      3.14 o 
   1   7   5     5027.18     4982.06     51.16 o 
   2   7   5      134.73      157.89     10.68 o 
   3   7   5       19.55       19.64      5.34 o 
   4   7   5       92.85      110.92      7.84 o 
   5   7   5        6.87       17.95      3.41 o 
   6   7   5     2693.22     2608.87     32.33 o 
   7   7   5     1446.63     1526.89     34.13 o 
   8   7   5       33.05       33.43      9.97 o 
   9   7   5      566.57      587.43     22.49 o 
  10   7   5      435.04      471.43     22.22 o 
  11   7   5       20.68       20.09     13.35 o 
  12   7   5      108.81       99.47     22.03 o 
 -12   8   5      340.84      363.16     14.10 o 
 -11   8   5       10.59       12.04      6.42 o 
 -10   8   5      562.16      615.94     27.42 o 
  -9   8   5      144.73      123.20      9.53 o 
  -8   8   5      501.60      514.34     12.50 o 
  -7   8   5      194.55      167.55     10.85 o 
  -6   8   5      538.84      562.17     11.90 o 
  -5   8   5      358.48      329.65      7.61 o 
  -4   8   5      389.00      507.66     17.17 o 
  -3   8   5       30.39       27.96      3.91 o 
  -2   8   5     1696.98     1593.35     17.03 o 
  -1   8   5     1110.98     1069.13     10.31 o 
   0   8   5       46.54       56.75      3.45 o 
   1   8   5      254.22      307.86      5.66 o 
   2   8   5      212.39      174.10      5.46 o 
   3   8   5     1653.95     1790.92     26.54 o 
   4   8   5      812.08      850.22     21.68 o 
   5   8   5     3119.00     3054.50     46.00 o 
   6   8   5      637.68      649.46     19.22 o 
   7   8   5     2577.23     2731.00    112.22 o 
   8   8   5        1.36        1.06      7.70 o 
   9   8   5      378.77      402.78     27.34 o 
  10   8   5      120.71      152.96     16.20 o 
  11   8   5      151.46      146.05     17.50 o 
 -12   9   5       14.29       10.86      8.20 o 
 -11   9   5      119.87      105.20     10.52 o 
 -10   9   5      137.43      146.47     10.78 o 
  -9   9   5       19.05       25.70      6.51 o 
  -8   9   5     1056.99     1059.04     19.59 o 
  -7   9   5       64.67       79.23      6.41 o 
  -6   9   5      100.49      107.13      6.56 o 
  -5   9   5       63.22       65.12      5.50 o 
  -4   9   5      301.55      308.14      7.66 o 
  -3   9   5       84.90      101.57      6.31 o 
  -2   9   5     1782.37     1707.33     18.13 o 
  -1   9   5      218.07      231.11      6.85 o 
   0   9   5     4363.06     4299.73     37.53 o 
   1   9   5      109.44      113.76      4.14 o 
   2   9   5     1690.74     1646.56     18.56 o 
   3   9   5      581.05      619.59     14.89 o 
   4   9   5       12.35        9.44      6.04 o 
   5   9   5       65.62       69.57      8.78 o 
   6   9   5      536.81      508.41     16.90 o 
   7   9   5       22.03       18.90      4.52 o 
   8   9   5     1079.02     1095.35     31.96 o 
   9   9   5        5.94       22.40     16.56 o 
  10   9   5       48.17       42.49     13.27 o 
  11   9   5        0.45      -10.49     15.97 o 
 -12  10   5      142.15      191.25     16.17 o 
 -11  10   5       59.86       46.60      8.35 o 
 -10  10   5      389.17      427.25     15.20 o 
  -9  10   5        1.25        0.17      4.36 o 
  -8  10   5      383.88      361.86     11.92 o 
  -7  10   5       12.53       22.59      7.28 o 
  -6  10   5       51.07       43.33      6.67 o 
  -5  10   5      107.13       99.40      6.52 o 
  -4  10   5     2173.51     2156.68     33.02 o 
  -3  10   5      649.84      629.82     11.17 o 
  -2  10   5     1185.37     1134.02     11.86 o 
  -1  10   5      185.21      186.79      5.81 o 
   0  10   5      158.66      161.34      6.69 o 
   1  10   5      489.82      482.50      6.24 o 
   2  10   5      103.10       93.13      3.07 o 
   3  10   5       21.44       28.59      7.80 o 
   4  10   5     1634.72     1759.58     30.17 o 
   5  10   5      417.48      454.68     17.59 o 
   6  10   5      767.25      816.15     21.32 o 
   7  10   5      476.53      494.17     37.86 o 
   8  10   5       50.43       55.75     11.56 o 
   9  10   5       10.00       -0.98      9.08 o 
  10  10   5       29.28       38.31     13.77 o 
  11  10   5       40.54       45.09     18.89 o 
 -11  11   5       40.14       52.27      7.71 o 
 -10  11   5       13.92        3.71      5.57 o 
  -9  11   5       83.72       71.12      8.93 o 
  -8  11   5      458.03      477.92     11.56 o 
  -7  11   5     1176.10     1222.83     18.93 o 
  -6  11   5      213.05      203.83      9.41 o 
  -5  11   5      931.29      926.29     15.72 o 
  -4  11   5       10.84       12.01      3.96 o 
  -3  11   5       23.87       28.74      4.08 o 
  -2  11   5       75.01       79.09      4.33 o 
  -1  11   5      590.68      626.03      7.99 o 
   0  11   5     2200.09     2140.39     21.22 o 
   1  11   5      488.27      480.29      7.76 o 
   2  11   5        5.47        5.27      2.61 o 
   3  11   5       56.72       54.80      9.48 o 
   4  11   5      308.63      272.70     12.98 o 
   5  11   5       34.48       37.02     11.65 o 
   6  11   5     1029.72     1028.09     25.18 o 
   7  11   5      262.32      309.62     16.20 o 
   8  11   5      200.92      203.50     16.80 o 
   9  11   5       58.45       61.39     14.73 o 
  10  11   5       59.80       49.52     15.25 o 
 -10  12   5       96.36       69.27     11.52 o 
  -9  12   5      372.63      380.43     11.89 o 
  -8  12   5       19.15       20.28      5.47 o 
  -7  12   5       25.55       18.33      5.55 o 
  -6  12   5      391.16      400.18     10.46 o 
  -5  12   5      200.39      213.53      6.84 o 
  -4  12   5      548.93      562.20     10.27 o 
  -3  12   5      318.84      327.18      9.27 o 
  -2  12   5       81.19       74.02      6.60 o 
  -1  12   5     1281.84     1321.39     15.70 o 
   0  12   5        0.32        1.99      2.61 o 
   1  12   5       15.48       12.86      3.07 o 
   2  12   5        0.32        2.59      1.98 o 
   3  12   5     1342.77     1368.97     27.71 o 
   4  12   5      276.85      272.83     15.49 o 
   5  12   5     1544.76     1633.87     40.32 o 
   6  12   5        8.71        2.35      9.95 o 
   7  12   5      368.51      386.04     22.68 o 
   8  12   5       58.62       75.00     12.57 o 
   9  12   5        0.71        9.14      9.79 o 
 -10  13   5       16.19       18.26      8.12 o 
  -9  13   5      270.44      283.11     10.84 o 
  -8  13   5      277.29      294.33     14.16 o 
  -7  13   5      133.38      132.61      7.70 o 
  -6  13   5      158.51      172.30      6.84 o 
  -5  13   5     1048.04     1045.77     13.95 o 
  -4  13   5       59.72       51.60     10.65 o 
  -3  13   5       55.84       62.00      4.89 o 
  -2  13   5       60.33       53.93      4.50 o 
  -1  13   5       87.54       77.34      4.85 o 
   0  13   5       98.52      118.90      5.69 o 
   1  13   5     1057.55      992.79     28.20 o 
   2  13   5       73.95       50.75      6.57 o 
   3  13   5     1531.07     1580.20     31.13 o 
   4  13   5       31.78       16.94      9.63 o 
   5  13   5       24.63       12.48      8.51 o 
   6  13   5       37.63       36.78     10.21 o 
   7  13   5      235.87      256.12     21.62 o 
   8  13   5        2.01       17.15     11.77 o 
   9  13   5      170.48      211.27     22.17 o 
  -9  14   5       16.60       16.13      6.20 o 
  -8  14   5       21.10        8.36      5.00 o 
  -7  14   5      115.82       99.89     10.29 o 
  -6  14   5       16.31       14.00      4.78 o 
  -5  14   5      172.06      163.86      8.70 o 
  -4  14   5      335.66      375.31     10.94 o 
  -3  14   5      459.90      483.41     11.85 o 
  -2  14   5       11.10       13.04      3.66 o 
  -1  14   5       64.15       66.40      7.33 o 
   0  14   5       54.40       62.18      6.55 o 
   1  14   5       38.89       45.08      5.56 o 
   2  14   5       80.38       69.15      6.94 o 
   3  14   5      210.50      237.87     22.47 o 
   4  14   5      504.02      519.92     18.96 o 
   5  14   5      146.35      155.56     14.99 o 
   6  14   5      186.20      217.48     15.73 o 
   7  14   5        4.81       16.11     10.27 o 
   8  14   5       40.03       44.14     14.25 o 
  -8  15   5       91.25       69.99     18.84 o 
  -7  15   5       59.19       40.14     13.33 o 
  -6  15   5      621.70      623.53     14.43 o 
  -5  15   5      130.02      110.96     11.86 o 
  -4  15   5       20.15       20.36      6.15 o 
  -3  15   5       52.82       53.38      5.17 o 
  -2  15   5      331.22      315.43      8.36 o 
  -1  15   5       11.15       10.73      3.32 o 
   0  15   5     1313.49     1337.68     31.54 o 
   1  15   5        0.19        7.23      3.62 o 
   2  15   5      312.73      354.68     23.78 o 
   3  15   5        7.90       22.33      8.93 o 
   4  15   5      129.55      160.30     13.56 o 
   5  15   5        0.08       -7.57      8.82 o 
   6  15   5       32.80       37.12     13.38 o 
   7  15   5       64.71       61.08     13.29 o 
  -7  16   5        0.11       13.10      6.00 o 
  -6  16   5       36.90       41.82      7.36 o 
  -5  16   5        5.81        4.27      4.75 o 
  -4  16   5      374.76      392.03     11.26 o 
  -3  16   5       55.69       49.53      5.73 o 
  -2  16   5      237.62      246.37      8.74 o 
  -1  16   5       79.30       69.24      8.64 o 
   0  16   5        2.74       -2.25      5.43 o 
   1  16   5       14.89        9.75      3.91 o 
   2  16   5      242.68      298.92     32.53 o 
   3  16   5       43.65       39.60     11.77 o 
   4  16   5      267.02      259.96     16.50 o 
   5  16   5        8.75       12.00      9.70 o 
   6  16   5       84.08       84.71     16.07 o 
  -5  17   5       50.70       55.23      7.87 o 
  -4  17   5       13.48       14.16      5.10 o 
  -3  17   5        0.59       -4.01      9.27 o 
  -2  17   5       20.98       18.42      6.56 o 
  -1  17   5      336.41      313.11     27.28 o 
   0  17   5       16.02        9.10      4.13 o 
   1  17   5      315.61      385.14     19.32 o 
   2  17   5      233.58      286.02     18.90 o 
   3  17   5      172.64      177.06     27.22 o 
   4  17   5        9.50       10.53      9.38 o 
  -3  18   5      162.39      174.86      9.70 o 
  -2  18   5       23.36       17.76      5.34 o 
  -1  18   5       21.71       21.80      7.95 o 
   0  18   5       13.09        8.87     10.38 o 
   1  18   5       11.92       15.55      9.13 o 
 -14   0   6        0.84        1.16     13.46 o 
 -12   0   6        1.79        9.85     12.81 o 
 -10   0   6      118.16      105.31     12.61 o 
  -8   0   6     1309.78     1293.52     33.80 o 
  -6   0   6       75.90       76.71      8.31 o 
  -4   0   6     6649.55     5958.40     92.52 o 
  -2   0   6     4044.28     3881.12     67.14 o 
   0   0   6      423.44      367.41      6.80 o 
   2   0   6      161.59      192.41      3.77 o 
   4   0   6     7864.87     8164.17     97.39 o 
   6   0   6     2764.24     2826.24     31.90 o 
   8   0   6      855.70      850.95     17.35 o 
  10   0   6     1050.28     1078.55     57.65 o 
  12   0   6     1388.23     1346.24     42.05 o 
 -14   1   6      178.56      195.47     13.94 o 
 -13   1   6      104.48      114.33     13.06 o 
 -12   1   6      104.45      141.86     11.24 o 
 -11   1   6        0.89        7.37      6.96 o 
 -10   1   6      408.53      368.41     15.11 o 
  -9   1   6       58.57       54.70      7.33 o 
  -8   1   6      646.37      601.76     13.64 o 
  -7   1   6     1261.02     1213.88     22.88 o 
  -6   1   6     2582.82     2413.86     29.19 o 
  -5   1   6      238.28      179.60      6.67 o 
  -4   1   6     4812.14     4757.33     49.92 o 
  -3   1   6     1586.49     1455.77     15.97 o 
  -2   1   6     3989.07     3821.50     38.56 o 
  -1   1   6      712.49      666.41      6.79 o 
   0   1   6     1489.63     1469.16     11.32 o 
   1   1   6     2781.01     2636.20     16.83 o 
   2   1   6      530.10      467.86      4.40 o 
   3   1   6       45.40       36.77      2.52 o 
   4   1   6      544.01      645.40      7.27 o 
   5   1   6        3.15       13.51      2.87 o 
   6   1   6       31.67       33.90      2.66 o 
   7   1   6      710.61      695.39     11.91 o 
   8   1   6      248.91      248.79      6.67 o 
   9   1   6       93.82       89.51      7.35 o 
  10   1   6     1098.89     1150.74     17.24 o 
  11   1   6       16.43       22.73      5.66 o 
  12   1   6        2.73        3.90      6.00 o 
 -14   2   6       46.88       53.51     12.01 o 
 -13   2   6        8.96       10.69      8.72 o 
 -12   2   6       16.97       20.62      9.79 o 
 -11   2   6        6.59        8.01      7.06 o 
 -10   2   6      441.46      478.40     15.09 o 
  -9   2   6       64.43       75.71      7.65 o 
  -8   2   6       45.07       47.13      6.56 o 
  -7   2   6      664.17      669.43     13.08 o 
  -6   2   6      150.08      133.58      8.28 o 
  -5   2   6     2624.93     2568.59     27.99 o 
  -4   2   6     7305.65     7240.67     78.36 o 
  -3   2   6     4159.06     4090.70     52.26 o 
  -2   2   6     1120.98     1114.69     14.84 o 
  -1   2   6    15965.72    17571.90    191.17 o 
   0   2   6      235.42      250.81      3.90 o 
   1   2   6      394.25      365.00      4.92 o 
   2   2   6       52.57       65.34      5.73 o 
   3   2   6     2849.73     2903.53     24.46 o 
   4   2   6      133.22      131.49      4.41 o 
   5   2   6     1099.17      988.36      8.58 o 
   6   2   6      327.62      315.32      5.73 o 
   7   2   6     1951.30     1990.04     18.31 o 
   8   2   6      205.64      204.09      9.65 o 
   9   2   6        0.02        5.89      5.14 o 
  10   2   6        1.33       -0.88      3.59 o 
  11   2   6      450.79      460.76     23.38 o 
  12   2   6      130.88      103.96     58.73 o 
 -14   3   6       13.42       10.46      9.12 o 
 -13   3   6      133.72      146.32     15.50 o 
 -12   3   6       59.45       69.37      9.45 o 
 -11   3   6      377.69      376.57     14.91 o 
 -10   3   6       97.51      111.14      9.12 o 
  -9   3   6      216.52      200.79     12.11 o 
  -8   3   6      294.04      296.86     11.37 o 
  -7   3   6     3011.48     3016.65     36.16 o 
  -6   3   6      126.74      132.35      8.30 o 
  -5   3   6     5856.14     5622.59     60.09 o 
  -4   3   6      140.99      135.44      6.18 o 
  -3   3   6      808.01      744.74     15.98 o 
  -2   3   6     7175.43     7443.84     69.06 o 
  -1   3   6     3743.55     3676.57     32.47 o 
   0   3   6      447.19      395.49      6.66 o 
   1   3   6     4817.95     4721.62     99.06 o 
   2   3   6      680.41      715.00      6.88 o 
   3   3   6      296.58      227.36      3.83 o 
   4   3   6      506.26      507.53      5.08 o 
   5   3   6      129.19      131.04      3.74 o 
   6   3   6      189.32      201.84      4.88 o 
   7   3   6     1592.91     1613.51     16.82 o 
   8   3   6       91.34       83.21      8.45 o 
   9   3   6      838.07      870.28     17.84 o 
  10   3   6      191.47      190.34      8.91 o 
  11   3   6      320.27      345.20     17.30 o 
  12   3   6        2.61       -1.65     10.23 o 
 -13   4   6       15.67       13.39     10.16 o 
 -12   4   6        0.34        2.98      7.24 o 
 -11   4   6      465.93      486.59     15.31 o 
 -10   4   6      120.49      117.91     13.15 o 
  -9   4   6     1095.59     1100.82     20.90 o 
  -8   4   6       15.48       10.30      6.50 o 
  -7   4   6      282.62      260.86     13.64 o 
  -6   4   6     1331.11     1276.67     20.52 o 
  -5   4   6       28.31       49.26      5.42 o 
  -4   4   6       86.53       99.10      5.78 o 
  -3   4   6     8486.55     8520.03     82.68 o 
  -2   4   6      286.52      268.67      6.22 o 
  -1   4   6     2660.96     2659.85     23.97 o 
   0   4   6     4239.60     4271.68     29.65 o 
   1   4   6     1744.63     1831.94     12.38 o 
   2   4   6       27.80       19.25      2.03 o 
   3   4   6      455.74      437.83      5.25 o 
   4   4   6      406.21      471.34      6.59 o 
   5   4   6     2038.63     1956.92     16.10 o 
   6   4   6      505.85      552.90      7.48 o 
   7   4   6      282.45      257.98      6.87 o 
   8   4   6        0.68        0.77      2.19 o 
   9   4   6        4.27        5.41      2.41 o 
  10   4   6      123.77      138.07     14.22 o 
  11   4   6      442.34      427.82     19.01 o 
  12   4   6      126.78      133.82     31.30 o 
 -13   5   6        9.75        1.39     12.12 o 
 -12   5   6       93.88      105.08     10.97 o 
 -11   5   6      196.66      199.34     14.92 o 
 -10   5   6       49.48       47.30      7.69 o 
  -9   5   6      372.10      358.09     11.90 o 
  -8   5   6     1017.88     1012.52     19.07 o 
  -7   5   6        5.37        5.42      4.65 o 
  -6   5   6     1561.72     1518.72     23.34 o 
  -5   5   6     1264.44     1266.27     19.04 o 
  -4   5   6     1584.48     1671.29     33.84 o 
  -3   5   6       26.37       29.70      5.02 o 
  -2   5   6        0.40        2.81      2.48 o 
  -1   5   6        1.11        1.38      2.03 o 
   0   5   6     2169.03     2039.03     14.38 o 
   1   5   6     1931.15     1803.24     20.44 o 
   2   5   6     2785.19     2979.13     22.57 o 
   3   5   6     1523.37     1469.84     14.88 o 
   4   5   6     3806.20     3979.37     40.26 o 
   5   5   6       62.04       73.77      3.93 o 
   6   5   6      550.25      571.09      9.53 o 
   7   5   6     1780.96     1651.67     47.84 o 
   8   5   6      508.08      490.15     24.42 o 
   9   5   6      800.81      871.02     22.64 o 
  10   5   6      309.84      306.31     11.57 o 
  11   5   6      114.98      136.00      9.78 o 
  12   5   6      100.62      104.15     19.58 o 
 -13   6   6        2.21        0.71      6.33 o 
 -12   6   6       27.03       25.74     10.05 o 
 -11   6   6       22.62       33.76      7.92 o 
 -10   6   6      866.07      882.62     19.06 o 
  -9   6   6      140.55      138.49      9.09 o 
  -8   6   6      288.19      259.61     15.21 o 
  -7   6   6        1.14        4.57      5.12 o 
  -6   6   6      528.24      455.74     11.53 o 
  -5   6   6       70.09       74.50      6.16 o 
  -4   6   6      268.06      268.17      8.86 o 
  -3   6   6      106.16      123.72      7.09 o 
  -2   6   6      227.08      164.81      5.09 o 
  -1   6   6       78.04       67.36      3.10 o 
   0   6   6     3670.28     3729.43     27.15 o 
   1   6   6     5210.85     5530.60     47.66 o 
   2   6   6      268.64      226.88     11.06 o 
   3   6   6       14.93       11.39      5.60 o 
   4   6   6      308.61      297.75      5.44 o 
   5   6   6      163.46      178.59      5.23 o 
   6   6   6     2068.71     2206.07     27.87 o 
   7   6   6      460.08      471.39     10.23 o 
   8   6   6      186.24      194.32     23.76 o 
   9   6   6        6.16       20.06      7.19 o 
  10   6   6       73.27       58.60      7.19 o 
  11   6   6        9.28       11.10     10.15 o 
  12   6   6       75.15       73.76     19.16 o 
 -13   7   6        9.60       12.09     21.02 o 
 -12   7   6      321.10      336.04     18.28 o 
 -11   7   6      289.74      329.91     14.96 o 
 -10   7   6        0.36       -0.74      6.87 o 
  -9   7   6      251.47      262.16     12.13 o 
  -8   7   6     1023.80     1000.46     19.74 o 
  -7   7   6       31.51       36.56      6.59 o 
  -6   7   6     1697.92     1643.33     22.03 o 
  -5   7   6      870.43      786.82     12.41 o 
  -4   7   6      452.06      448.86      9.16 o 
  -3   7   6        2.71       10.23      3.58 o 
  -2   7   6      389.78      424.75      7.99 o 
  -1   7   6        8.09       13.12      2.53 o 
   0   7   6     1161.31     1204.50     16.59 o 
   1   7   6       51.32       30.62      2.47 o 
   2   7   6     1416.52     1431.34     21.81 o 
   3   7   6      220.96      238.22      9.68 o 
   4   7   6     1214.90     1232.78     21.33 o 
   5   7   6        0.13        2.18      5.88 o 
   6   7   6        0.71       -2.63      5.32 o 
   7   7   6     1187.54     1233.63     18.61 o 
   8   7   6      551.13      551.75     23.79 o 
   9   7   6      368.31      335.27     20.59 o 
  10   7   6      449.43      446.22     16.14 o 
  11   7   6       25.18       19.66     11.67 o 
 -12   8   6        1.79        6.23      7.82 o 
 -11   8   6      523.35      527.58     21.75 o 
 -10   8   6       83.48       78.55      8.78 o 
  -9   8   6     1539.41     1591.67     26.47 o 
  -8   8   6      159.67      229.49     28.42 o 
  -7   8   6       57.99       45.76      8.26 o 
  -6   8   6        0.88       -0.45      3.51 o 
  -5   8   6      364.29      370.65      9.06 o 
  -4   8   6      156.43      158.07      6.30 o 
  -3   8   6     3783.93     3811.91     37.90 o 
  -2   8   6     2537.79     2496.12     38.77 o 
  -1   8   6     1155.54     1112.33     11.33 o 
   0   8   6      165.57      161.24      4.24 o 
   1   8   6     1804.83     1764.68     19.27 o 
   2   8   6      664.07      664.72     14.87 o 
   3   8   6      178.18      188.29      9.69 o 
   4   8   6      849.35      967.40     25.92 o 
   5   8   6     1513.52     1601.73     47.02 o 
   6   8   6       11.05        7.59      3.67 o 
   7   8   6        8.29        3.55      3.91 o 
   8   8   6       32.91       29.58      9.06 o 
   9   8   6      107.82       98.65     10.15 o 
  10   8   6       95.82       80.67      9.70 o 
  11   8   6      111.61      114.53     27.56 o 
 -12   9   6       58.03       61.74     10.35 o 
 -11   9   6       76.42       81.03     10.63 o 
 -10   9   6        3.87       -4.40      6.14 o 
  -9   9   6       75.42       75.86      9.00 o 
  -8   9   6       97.53       97.21      7.79 o 
  -7   9   6      379.61      370.44      9.85 o 
  -6   9   6      110.64      110.60     10.10 o 
  -5   9   6     1132.73     1222.45     16.92 o 
  -4   9   6        1.26       -1.71      4.82 o 
  -3   9   6     1182.44     1196.06     14.47 o 
  -2   9   6     1184.32     1114.17     13.83 o 
  -1   9   6      833.33      817.27      8.49 o 
   0   9   6      198.07      213.85      5.23 o 
   1   9   6     4953.13     4998.50     61.31 o 
   2   9   6       54.38       71.91      7.68 o 
   3   9   6      852.88      901.84     18.67 o 
   4   9   6      184.32      168.21     13.84 o 
   5   9   6      135.31      103.34     10.02 o 
   6   9   6       78.79       60.57      9.70 o 
   7   9   6       98.71       86.71     10.85 o 
   8   9   6      203.76      220.79     15.79 o 
   9   9   6      520.95      482.81     56.48 o 
  10   9   6       63.72       60.12     27.19 o 
  11   9   6        5.74       -1.09     10.24 o 
 -11  10   6      194.74      187.81     12.35 o 
 -10  10   6        2.56        1.63      5.90 o 
  -9  10   6      574.71      601.19     15.86 o 
  -8  10   6        0.99        2.55      5.10 o 
  -7  10   6      171.59      173.59      7.99 o 
  -6  10   6      197.64      218.48      8.54 o 
  -5  10   6      612.30      641.28     12.06 o 
  -4  10   6      123.73      130.91      7.93 o 
  -3  10   6     1004.55      971.88     14.73 o 
  -2  10   6     1612.41     1659.45     16.60 o 
  -1  10   6     3449.07     3434.07     29.54 o 
   0  10   6      492.66      486.67      9.15 o 
   1  10   6      358.51      364.45      9.09 o 
   2  10   6      149.27      121.44      5.42 o 
   3  10   6      802.84      771.56     18.41 o 
   4  10   6       11.29       19.68      7.46 o 
   5  10   6     1481.57     1537.37     30.61 o 
   6  10   6       15.65        7.98      8.51 o 
   7  10   6     1798.49     1847.99     52.09 o 
   8  10   6      217.65      236.08     15.34 o 
   9  10   6       62.93       75.77     16.28 o 
  10  10   6        0.01        5.71     14.92 o 
 -11  11   6      107.53       88.67      9.53 o 
 -10  11   6       42.51       47.35      8.56 o 
  -9  11   6        6.64        5.96      5.26 o 
  -8  11   6      112.77      111.09      7.91 o 
  -7  11   6      178.53      165.54      8.12 o 
  -6  11   6      623.71      606.47     15.52 o 
  -5  11   6        7.92        5.67      4.18 o 
  -4  11   6       55.58       45.69      5.05 o 
  -3  11   6       10.76       15.74      4.58 o 
  -2  11   6      335.60      357.99      8.24 o 
  -1  11   6        8.14       10.52      3.03 o 
   0  11   6       15.27       15.50      3.80 o 
   1  11   6        2.34        2.99      2.60 o 
   2  11   6      556.54      588.09     16.12 o 
   3  11   6     1117.95     1095.67     26.06 o 
   4  11   6      255.01      292.05     14.08 o 
   5  11   6      293.27      279.34     22.17 o 
   6  11   6       37.79       40.65      9.96 o 
   7  11   6      486.02      461.97     30.01 o 
   8  11   6      354.59      380.17     18.84 o 
   9  11   6      142.26      179.25     17.95 o 
  10  11   6      108.31      115.42     15.16 o 
 -10  12   6       58.53       63.50      8.63 o 
  -9  12   6      169.26      160.04     10.54 o 
  -8  12   6      217.16      209.13      9.89 o 
  -7  12   6        6.14        6.83      8.16 o 
  -6  12   6       51.82       59.53      6.21 o 
  -5  12   6       86.49       96.86      6.49 o 
  -4  12   6      130.35      117.92      5.41 o 
  -3  12   6      259.24      236.01      5.95 o 
  -2  12   6      266.97      287.95      6.63 o 
  -1  12   6       36.58       35.46      4.97 o 
   0  12   6       12.58       10.22      3.77 o 
   1  12   6      459.58      474.23     14.28 o 
   2  12   6        9.30        6.70      3.73 o 
   3  12   6       14.60       10.47      8.43 o 
   4  12   6     1120.11     1186.09     34.02 o 
   5  12   6       20.64       12.30      9.32 o 
   6  12   6      596.40      640.16     21.75 o 
   7  12   6      107.10      102.00     13.17 o 
   8  12   6       91.08       85.29     17.49 o 
   9  12   6       44.74       67.16     15.24 o 
 -10  13   6       48.69       12.30      9.05 o 
  -9  13   6       11.89       17.22      7.01 o 
  -8  13   6       31.65       33.39      8.58 o 
  -7  13   6      205.77      246.86     11.91 o 
  -6  13   6      668.95      719.37     15.14 o 
  -5  13   6      177.61      184.11      6.98 o 
  -4  13   6      145.14      147.00      5.73 o 
  -3  13   6       49.63       41.10      5.83 o 
  -2  13   6       54.89       54.81      5.35 o 
  -1  13   6      124.66      102.12      6.40 o 
   0  13   6      412.01      391.45     10.56 o 
   1  13   6      245.73      246.23     16.79 o 
   2  13   6     1037.93     1085.49     27.52 o 
   3  13   6      111.99      111.12     11.32 o 
   4  13   6      165.32      168.61     13.34 o 
   5  13   6       61.27       60.85     13.39 o 
   6  13   6       19.89       25.37     10.24 o 
   7  13   6        0.18       -1.72      9.78 o 
   8  13   6      214.17      242.24     26.41 o 
  -9  14   6      145.15       85.06     33.78 o 
  -8  14   6        9.93        8.97      8.03 o 
  -7  14   6      170.03      169.51      8.01 o 
  -6  14   6        3.81        9.88      4.86 o 
  -5  14   6      140.61      142.95      7.57 o 
  -4  14   6       82.68       83.31      7.92 o 
  -3  14   6      406.10      429.67      9.64 o 
  -2  14   6      119.79      117.21      8.07 o 
  -1  14   6      158.50      162.02     16.38 o 
   0  14   6       46.28       45.04      5.90 o 
   1  14   6       45.45       39.76      3.24 o 
   2  14   6        0.82       -0.79      3.35 o 
   3  14   6      260.42      288.99     15.37 o 
   4  14   6       20.00       36.79     11.15 o 
   5  14   6      185.16      229.48     15.89 o 
   6  14   6       61.84       69.66     14.49 o 
   7  14   6      115.70      113.70     14.64 o 
  -8  15   6        0.35        0.27      5.00 o 
  -7  15   6      117.87      119.61      8.18 o 
  -6  15   6        5.81        0.07      4.75 o 
  -5  15   6      596.40      631.08     15.73 o 
  -4  15   6       65.57       53.83      7.10 o 
  -3  15   6       98.90       90.73      5.97 o 
  -2  15   6        0.31        2.76      3.99 o 
  -1  15   6      350.23      333.59     21.99 o 
   0  15   6       10.46       11.94      5.50 o 
   1  15   6      518.82      546.86     19.13 o 
   2  15   6        2.38        8.64     12.13 o 
   3  15   6      340.05      397.64     25.00 o 
   4  15   6       16.04       19.71      9.66 o 
   5  15   6       44.23       36.75     13.48 o 
   6  15   6       41.65       50.54     21.98 o 
  -6  16   6        1.38       -0.30      5.30 o 
  -5  16   6       19.76       17.01      6.52 o 
  -4  16   6       20.59       14.66      5.95 o 
  -3  16   6      504.86      473.93     19.16 o 
  -2  16   6       93.32       98.77      9.65 o 
  -1  16   6      304.08      267.39     16.60 o 
   0  16   6       21.06       29.86      6.84 o 
   1  16   6        0.36       10.80     12.40 o 
   2  16   6       18.48       28.70     11.33 o 
   3  16   6       75.58       62.54     11.75 o 
   4  16   6        2.05        2.00     10.01 o 
   5  16   6      225.60      226.91     20.20 o 
  -5  17   6      102.33       94.67      8.95 o 
  -4  17   6      105.58       73.07     10.88 o 
  -3  17   6        9.29       13.75     12.22 o 
  -2  17   6       33.10       24.88      5.71 o 
  -1  17   6      118.73       96.58     20.86 o 
   0  17   6      174.81      165.64     27.52 o 
   1  17   6      205.66      222.79     15.22 o 
   2  17   6      181.53      186.84     16.94 o 
   3  17   6       12.44       20.34     10.30 o 
 -13   0   7       75.47       89.73     16.04 o 
 -11   0   7        1.49        2.59      9.01 o 
  -9   0   7      216.10      200.77     14.36 o 
  -7   0   7     4614.08     4494.36     75.25 o 
  -5   0   7      115.10      164.08     11.73 o 
  -3   0   7     1540.60     1535.74     23.92 o 
  -1   0   7     5782.00     5503.29     63.07 o 
   1   0   7     4756.61     4902.05     46.73 o 
   3   0   7      263.59      239.65      5.66 o 
   5   0   7      505.04      481.24     12.70 o 
   7   0   7     1203.96     1259.86     18.06 o 
   9   0   7       68.00       55.93      6.35 o 
  11   0   7      150.11      158.67     17.41 o 
 -13   1   7      339.97      385.78     19.89 o 
 -12   1   7      360.06      362.26     21.44 o 
 -11   1   7      166.10      203.14     11.85 o 
 -10   1   7      613.91      633.66     16.62 o 
  -9   1   7      251.33      280.12     24.21 o 
  -8   1   7      587.48      535.45     13.52 o 
  -7   1   7      162.59      142.05      8.90 o 
  -6   1   7     1019.76      942.49     16.49 o 
  -5   1   7     6633.66     6290.14     69.03 o 
  -4   1   7      447.18      445.15      8.65 o 
  -3   1   7      273.32      208.40      8.18 o 
  -2   1   7      177.89      179.85      4.95 o 
  -1   1   7       11.20        6.55      2.23 o 
   0   1   7      186.06      164.51      4.88 o 
   1   1   7     4520.68     4588.39     31.64 o 
   2   1   7      598.41      549.77      4.92 o 
   3   1   7      919.16      878.94      8.54 o 
   4   1   7      607.38      604.02      6.84 o 
   5   1   7       85.01       91.03      2.96 o 
   6   1   7        6.13        3.82      2.17 o 
   7   1   7      132.85      151.03      5.91 o 
   8   1   7       23.49       21.84      3.42 o 
   9   1   7      260.30      293.54      7.36 o 
  10   1   7       44.11       43.97      7.92 o 
  11   1   7       72.52       93.53     12.19 o 
  12   1   7        9.76        6.55      4.69 o 
 -13   2   7        1.81        2.66      8.38 o 
 -12   2   7       78.53       72.31     10.08 o 
 -11   2   7      204.32      217.22     13.21 o 
 -10   2   7       23.78       26.15     10.62 o 
  -9   2   7       54.07       49.71      8.90 o 
  -8   2   7       38.99       42.02      9.55 o 
  -7   2   7     1961.35     1818.41     26.44 o 
  -6   2   7     1502.53     1487.61     20.26 o 
  -5   2   7      485.20      478.72     10.90 o 
  -4   2   7        1.85        7.31      3.99 o 
  -3   2   7     2033.21     1931.96     21.79 o 
  -2   2   7     4587.13     4387.72     40.59 o 
  -1   2   7     1961.96     2036.96     16.98 o 
   0   2   7     1437.30     1497.56     11.55 o 
   1   2   7     2833.47     2962.50     20.98 o 
   2   2   7      643.00      627.74      5.92 o 
   3   2   7      422.58      441.11      5.50 o 
   4   2   7     1398.75     1342.30     11.28 o 
   5   2   7      148.99      143.46      3.35 o 
   6   2   7      856.70      813.37      8.05 o 
   7   2   7       95.52      104.11      3.99 o 
   8   2   7      263.56      251.29      5.46 o 
   9   2   7        3.94        5.37      3.53 o 
  10   2   7        3.78        7.49      3.21 o 
  11   2   7       70.74       78.37      7.79 o 
  12   2   7      402.74      330.07    194.97 o 
 -13   3   7        3.69        3.62      8.25 o 
 -12   3   7      309.26      356.64     18.31 o 
 -11   3   7        1.58        6.61      6.78 o 
 -10   3   7      264.54      276.68     13.14 o 
  -9   3   7      437.91      456.64     13.49 o 
  -8   3   7        2.70       12.85      5.91 o 
  -7   3   7     3977.05     3785.72     45.51 o 
  -6   3   7     1729.37     1551.61     20.96 o 
  -5   3   7        0.21       -1.67      4.01 o 
  -4   3   7     1934.54     1802.97     23.34 o 
  -3   3   7      843.46      826.02     10.23 o 
  -2   3   7     3423.01     3766.99     35.41 o 
  -1   3   7     1496.99     1568.27     13.17 o 
   0   3   7      992.54      918.46      8.21 o 
   1   3   7     1040.45     1134.97      8.69 o 
   2   3   7     3977.42     3970.97     27.73 o 
   3   3   7      109.56      119.05      3.43 o 
   4   3   7      317.37      272.29      3.80 o 
   5   3   7      174.33      150.47      5.45 o 
   6   3   7       37.07       38.56      2.25 o 
   7   3   7       25.20       21.78      2.69 o 
   8   3   7      479.34      474.30      9.13 o 
   9   3   7      101.10      104.51      4.21 o 
  10   3   7      211.51      200.81      9.98 o 
  11   3   7       56.82       67.17     14.09 o 
  12   3   7        3.49      -10.82     10.82 o 
 -13   4   7        8.60        6.49      9.96 o 
 -12   4   7       27.90       34.05      9.86 o 
 -11   4   7       50.33       43.82     11.47 o 
 -10   4   7      284.96      314.83     15.23 o 
  -9   4   7       29.51       26.52      8.50 o 
  -8   4   7      371.53      412.78     13.34 o 
  -7   4   7      327.87      321.93     30.76 o 
  -6   4   7       19.20       23.96      5.73 o 
  -5   4   7      108.36      114.70      6.98 o 
  -4   4   7      822.51      771.71     11.91 o 
  -3   4   7      117.27      163.80      5.29 o 
  -2   4   7     9204.73     9496.41     92.43 o 
  -1   4   7     4357.81     4223.80     37.75 o 
   0   4   7       31.96       21.82      2.02 o 
   1   4   7     1230.00     1380.09     10.54 o 
   2   4   7     1159.50     1252.05     10.75 o 
   3   4   7      283.04      310.59      3.92 o 
   4   4   7       73.06       72.27      2.14 o 
   5   4   7       89.72       98.55      3.63 o 
   6   4   7      256.34      237.24      6.89 o 
   7   4   7       40.75       40.51      3.20 o 
   8   4   7      125.91      112.82      3.60 o 
   9   4   7      105.14       96.31      5.08 o 
  10   4   7        3.66        3.58      5.37 o 
  11   4   7      116.96       75.46     48.31 o 
  12   4   7       92.69       41.62     23.67 o 
 -13   5   7       94.49      108.87     11.70 o 
 -12   5   7       44.21       60.13     12.79 o 
 -11   5   7     1225.79     1224.87     25.02 o 
 -10   5   7      365.14      342.33     14.70 o 
  -9   5   7        5.29        7.22      5.89 o 
  -8   5   7      595.67      582.58     14.03 o 
  -7   5   7     1158.69     1127.41     20.25 o 
  -6   5   7      101.37      123.59      7.26 o 
  -5   5   7      309.18      301.10      9.47 o 
  -4   5   7      488.96      450.93      8.36 o 
  -3   5   7     1680.55     1587.16     17.22 o 
  -2   5   7      256.42      225.99      8.68 o 
  -1   5   7     8671.42     9022.49     86.50 o 
   0   5   7      162.53      163.47      2.82 o 
   1   5   7      107.36       73.70      3.79 o 
   2   5   7       49.42       47.19      2.06 o 
   3   5   7     2762.04     2683.95     43.44 o 
   4   5   7      379.70      363.32      6.01 o 
   5   5   7      181.78      193.26      6.91 o 
   6   5   7       50.18       49.16      4.35 o 
   7   5   7       72.53       78.77      5.20 o 
   8   5   7      105.54      116.45      6.58 o 
   9   5   7      483.59      502.15     17.97 o 
  10   5   7       81.92       61.25      8.62 o 
  11   5   7      680.86      636.31    323.27 o 
 -13   6   7      216.61      227.84     18.36 o 
 -12   6   7        0.30       -2.10      7.47 o 
 -11   6   7       71.88       74.22     11.66 o 
 -10   6   7      103.83       89.57     12.01 o 
  -9   6   7     1160.33     1212.28     28.36 o 
  -8   6   7        1.35        4.46      6.32 o 
  -7   6   7      524.63      489.56     12.54 o 
  -6   6   7       42.52       34.55      5.86 o 
  -5   6   7      403.23      429.78      9.73 o 
  -4   6   7      551.17      555.26     10.63 o 
  -3   6   7     1743.57     1634.80     18.11 o 
  -2   6   7      721.01      776.69     10.29 o 
  -1   6   7     1000.24      901.02     10.04 o 
   0   6   7       50.56       43.49      1.84 o 
   1   6   7      293.64      255.49      6.24 o 
   2   6   7     1697.30     1835.30     14.11 o 
   3   6   7        1.89       -1.65      5.22 o 
   4   6   7       81.72       88.28      3.82 o 
   5   6   7     1259.30     1323.29     16.53 o 
   6   6   7        0.47       -0.50      3.28 o 
   7   6   7      667.86      714.22     13.00 o 
   8   6   7        8.30       10.20      5.69 o 
   9   6   7        7.88       23.23      6.75 o 
  10   6   7       20.01       18.68      5.78 o 
  11   6   7        0.44        1.02      9.41 o 
 -12   7   7      100.16      107.10     11.18 o 
 -11   7   7      290.73      320.49     15.56 o 
 -10   7   7       17.80        9.30      9.03 o 
  -9   7   7       32.04       33.67      7.57 o 
  -8   7   7      495.72      514.54     13.99 o 
  -7   7   7      180.86      203.78      9.32 o 
  -6   7   7      883.14      847.91     13.82 o 
  -5   7   7      124.89      138.52      6.91 o 
  -4   7   7       83.96       90.86      6.33 o 
  -3   7   7     1996.03     1920.10     23.30 o 
  -2   7   7      178.13      176.44      6.26 o 
  -1   7   7        1.74        3.01      2.24 o 
   0   7   7       37.07       35.72      1.81 o 
   1   7   7     3722.46     3651.66     31.30 o 
   2   7   7     1282.96     1192.10     30.73 o 
   3   7   7     5330.62     5662.36     93.79 o 
   4   7   7       55.97       63.21      7.78 o 
   5   7   7      458.19      524.73     15.03 o 
   6   7   7      557.76      547.28     20.85 o 
   7   7   7      364.72      362.62     17.00 o 
   8   7   7      502.20      489.91     27.80 o 
   9   7   7      341.92      329.16     14.38 o 
  10   7   7       35.00       38.85      6.07 o 
  11   7   7       62.48       59.43     13.27 o 
 -12   8   7        8.67       12.75     10.02 o 
 -11   8   7        5.03        0.81      6.04 o 
 -10   8   7      828.72      799.90     22.21 o 
  -9   8   7     1154.94     1117.32     22.02 o 
  -8   8   7      345.84      357.84     14.38 o 
  -7   8   7       92.48      109.03      8.25 o 
  -6   8   7        1.58       -0.56      3.98 o 
  -5   8   7       20.57       24.56      5.08 o 
  -4   8   7      364.98      348.88      8.83 o 
  -3   8   7        8.45       10.13      3.82 o 
  -2   8   7     2246.23     2194.28     22.16 o 
  -1   8   7     1382.95     1309.11     15.41 o 
   0   8   7     2828.43     2848.71     25.72 o 
   1   8   7       27.74       22.31      2.62 o 
   2   8   7     1825.26     1857.64     29.10 o 
   3   8   7      124.19      126.67      9.29 o 
   4   8   7      979.52     1012.47     21.12 o 
   5   8   7      109.34       92.69     10.59 o 
   6   8   7     1467.95     1519.44     28.89 o 
   7   8   7        2.79        7.77      3.77 o 
   8   8   7      161.84      167.58     12.74 o 
   9   8   7        0.54        4.67      8.47 o 
  10   8   7        3.90       -4.56      8.24 o 
  11   8   7      154.94      195.85     18.42 o 
 -12   9   7      561.17      592.40     24.23 o 
 -11   9   7        3.68       -0.28      9.22 o 
 -10   9   7      299.27      287.21     14.39 o 
  -9   9   7       16.24        4.77      6.46 o 
  -8   9   7      143.61      123.61      8.91 o 
  -7   9   7      184.22      175.03      8.84 o 
  -6   9   7      263.81      263.56      9.28 o 
  -5   9   7       96.38      100.80      7.87 o 
  -4   9   7      565.95      616.40     10.79 o 
  -3   9   7       36.01       44.21      4.57 o 
  -2   9   7     1066.64     1107.52     14.53 o 
  -1   9   7      209.01      225.47      8.96 o 
   0   9   7       78.87       78.27      3.31 o 
   1   9   7     1326.79     1304.24     35.19 o 
   2   9   7     1549.13     1600.95     31.17 o 
   3   9   7       13.21       14.05      6.71 o 
   4   9   7      484.91      527.10     16.18 o 
   5   9   7      154.61      139.11     14.65 o 
   6   9   7       22.67       26.03      9.52 o 
   7   9   7        0.99        9.57     10.26 o 
   8   9   7       72.51       79.86     12.81 o 
   9   9   7        2.26       15.81      9.25 o 
  10   9   7      193.41      240.77     28.09 o 
 -11  10   7      128.06      155.66     21.75 o 
 -10  10   7      171.84      188.89     11.31 o 
  -9  10   7       33.97       44.77      7.18 o 
  -8  10   7      889.77      873.88     17.67 o 
  -7  10   7      201.58      204.60      9.67 o 
  -6  10   7       55.46       54.04      7.81 o 
  -5  10   7      464.29      487.01     11.41 o 
  -4  10   7      640.29      621.25     11.13 o 
  -3  10   7      171.27      172.66      6.38 o 
  -2  10   7        8.96       15.87      3.59 o 
  -1  10   7      454.64      430.59     12.72 o 
   0  10   7     2389.37     2413.87     34.20 o 
   1  10   7       13.00       12.69      3.50 o 
   2  10   7      221.40      237.18     11.57 o 
   3  10   7       11.12       17.62      7.39 o 
   4  10   7      935.92      943.93     31.79 o 
   5  10   7      187.42      186.14     14.67 o 
   6  10   7     1309.24     1326.42     32.95 o 
   7  10   7       43.89       49.76     12.24 o 
   8  10   7      629.39      633.61     24.71 o 
   9  10   7       21.16       21.79     11.51 o 
  10  10   7        2.73        2.10      8.53 o 
 -11  11   7        8.04       13.31      7.32 o 
 -10  11   7      241.18      264.53     15.06 o 
  -9  11   7       24.62       28.68      6.77 o 
  -8  11   7        2.73       -4.47      5.86 o 
  -7  11   7      468.82      490.96     14.15 o 
  -6  11   7       28.35       27.61      6.00 o 
  -5  11   7      492.76      525.73     14.28 o 
  -4  11   7      131.81      135.59      7.68 o 
  -3  11   7        7.39       13.41      4.69 o 
  -2  11   7      128.12      116.21      3.70 o 
  -1  11   7      377.01      384.26      9.41 o 
   0  11   7       10.74        5.99      7.10 o 
   1  11   7      733.32      644.21     26.71 o 
   2  11   7      156.98      143.09     10.74 o 
   3  11   7      715.46      787.76     23.34 o 
   4  11   7      552.08      552.83     20.57 o 
   5  11   7       97.38      101.87     11.70 o 
   6  11   7        0.49       -7.80     11.09 o 
   7  11   7        0.19      -10.53     10.53 o 
   8  11   7       94.89      121.73     16.11 o 
   9  11   7        9.14       16.00     11.59 o 
 -10  12   7       10.27        9.64      6.43 o 
  -9  12   7      318.51      327.51     12.12 o 
  -8  12   7        7.63       18.04      6.58 o 
  -7  12   7      464.67      485.66     15.61 o 
  -6  12   7      129.83      126.46      8.48 o 
  -5  12   7      107.10      104.20      7.62 o 
  -4  12   7      216.94      237.80      8.07 o 
  -3  12   7      511.88      525.51     10.20 o 
  -2  12   7       60.32       55.20      4.29 o 
  -1  12   7      105.46      100.31      6.83 o 
   0  12   7      112.93      121.08      9.71 o 
   1  12   7       24.62       18.53      3.40 o 
   2  12   7        3.94       -5.21      7.85 o 
   3  12   7       11.12       15.33      8.15 o 
   4  12   7       15.02        9.11      8.07 o 
   5  12   7      421.86      477.73     21.80 o 
   6  12   7       31.20       20.29      9.88 o 
   7  12   7      369.34      407.04     35.46 o 
   8  12   7        3.78       -9.04     11.14 o 
  -9  13   7      140.83      102.89     20.09 o 
  -8  13   7        0.38       -4.41      6.28 o 
  -7  13   7       71.01       53.45      9.55 o 
  -6  13   7      129.03      120.92      8.03 o 
  -5  13   7      332.75      347.35      8.84 o 
  -4  13   7      304.71      334.47      7.54 o 
  -3  13   7        4.28        5.79      6.38 o 
  -2  13   7        0.11       -2.42      3.49 o 
  -1  13   7      194.36      180.56     20.48 o 
   0  13   7      269.05      279.51     13.73 o 
   1  13   7      409.76      414.35     22.92 o 
   2  13   7       61.04       75.64      9.07 o 
   3  13   7      282.98      312.43     20.29 o 
   4  13   7      324.85      343.36     17.37 o 
   5  13   7       89.40       89.69     14.04 o 
   6  13   7       42.82       15.01     10.92 o 
   7  13   7       96.08       89.61     13.75 o 
   8  13   7        1.60        1.69     13.24 o 
  -8  14   7      349.73      346.03     13.79 o 
  -7  14   7        1.30        3.00      4.71 o 
  -6  14   7      245.69      265.34      9.04 o 
  -5  14   7      146.80      179.12      7.38 o 
  -4  14   7        6.05        4.25      3.95 o 
  -3  14   7       92.66       91.95      6.72 o 
  -2  14   7      266.43      233.00     10.27 o 
  -1  14   7       52.95       55.28      6.62 o 
   0  14   7      192.71      177.96     11.74 o 
   1  14   7       82.66       64.66      6.51 o 
   2  14   7        0.61       -8.37      8.37 o 
   3  14   7       23.87       26.25     11.13 o 
   4  14   7       27.48       19.76      9.82 o 
   5  14   7      125.19      131.31     17.51 o 
   6  14   7      128.58      134.83     19.20 o 
   7  14   7       20.55       -2.76      9.45 o 
  -7  15   7        2.85        7.07      4.89 o 
  -6  15   7       22.59       13.00      5.53 o 
  -5  15   7        1.45       10.03      5.02 o 
  -4  15   7     1362.44     1377.78     34.91 o 
  -3  15   7       24.21       26.86      4.24 o 
  -2  15   7      102.28      127.48     19.10 o 
  -1  15   7       57.05       48.26      9.92 o 
   0  15   7       98.68       72.41     10.46 o 
   1  15   7       16.92       13.92      7.46 o 
   2  15   7      339.37      394.55     34.86 o 
   3  15   7       53.12       52.44     11.49 o 
   4  15   7      260.49      272.01     17.29 o 
   5  15   7        3.11       17.86     13.54 o 
   6  15   7        0.11        3.00     15.49 o 
  -6  16   7       45.34       47.09      8.35 o 
  -5  16   7       43.18       33.16      6.06 o 
  -4  16   7       17.89       18.46      7.75 o 
  -3  16   7       96.42       99.77     11.93 o 
  -2  16   7      292.07      287.64     21.62 o 
  -1  16   7       68.54       67.35      8.06 o 
   0  16   7      135.78      127.84     29.96 o 
   1  16   7       16.75       24.42     11.04 o 
   2  16   7       34.89       39.65     10.94 o 
   3  16   7       18.45      -11.97     11.97 o 
   4  16   7        5.00        7.60     11.23 o 
  -4  17   7       63.98       48.23     14.11 o 
  -3  17   7       78.02       83.62      9.79 o 
  -2  17   7        0.83       -2.60      4.59 o 
  -1  17   7       19.14       11.72      5.52 o 
   0  17   7       29.70       32.67     10.39 o 
   1  17   7       28.98       20.47     10.39 o 
   2  17   7       26.71       26.60     10.89 o 
 -12   0   8       75.34       67.71     18.27 o 
 -10   0   8      319.21      322.60     19.36 o 
  -8   0   8     2684.07     2505.02     82.08 o 
  -6   0   8     2187.40     2150.69     38.80 o 
  -4   0   8      662.26      593.91     20.60 o 
  -2   0   8      464.22      418.56      9.09 o 
   0   0   8    11688.42    12492.83    163.98 o 
   2   0   8     1567.21     1578.23     15.60 o 
   4   0   8        8.50        6.80      3.79 o 
   6   0   8      373.63      353.44     10.31 o 
   8   0   8      557.86      577.30     14.37 o 
  10   0   8      129.45      155.09      8.25 o 
  12   0   8       13.10       15.46      7.98 o 
 -13   1   8      130.62      126.29     12.85 o 
 -12   1   8       77.68       88.25     11.12 o 
 -11   1   8       80.12       76.96      9.96 o 
 -10   1   8      956.23      908.78     22.22 o 
  -9   1   8      437.53      462.56     14.40 o 
  -8   1   8      744.54      703.68     16.07 o 
  -7   1   8       53.73       47.05      8.35 o 
  -6   1   8      488.09      461.01     14.06 o 
  -5   1   8     2919.90     2841.09     32.89 o 
  -4   1   8     2950.42     2877.67     33.05 o 
  -3   1   8       31.40       41.18      5.33 o 
  -2   1   8     1359.61     1312.61     12.48 o 
  -1   1   8     1012.03     1020.92     21.13 o 
   0   1   8      262.19      224.66      4.51 o 
   1   1   8      654.69      674.00      6.61 o 
   2   1   8     1485.86     1516.02     24.04 o 
   3   1   8     3562.19     3611.97     33.01 o 
   4   1   8     3613.83     3488.14     52.30 o 
   5   1   8      362.62      383.34      6.25 o 
   6   1   8      746.74      784.29      9.23 o 
   7   1   8       31.45       24.69      3.23 o 
   8   1   8       11.48        7.87      2.87 o 
   9   1   8      153.79      152.38      5.32 o 
  10   1   8        8.41        6.30      3.44 o 
  11   1   8       22.73       24.44      5.08 o 
  12   1   8       56.36        0.53     13.41 o 
 -13   2   8       49.82       64.07     13.37 o 
 -12   2   8       10.62       15.02     10.26 o 
 -11   2   8       36.86       41.14      9.95 o 
 -10   2   8      638.68      640.57     17.43 o 
  -9   2   8      992.11      954.32     19.70 o 
  -8   2   8     1231.09     1141.25     20.64 o 
  -7   2   8      772.14      735.30     15.47 o 
  -6   2   8      344.96      353.97     10.31 o 
  -5   2   8      819.43      873.90     15.47 o 
  -4   2   8        5.76       -0.32      3.27 o 
  -3   2   8       12.47       16.04      3.46 o 
  -2   2   8       12.13       10.05      3.15 o 
  -1   2   8     1019.09      870.44      9.54 o 
   0   2   8     3465.28     3650.88     26.46 o 
   1   2   8      396.05      345.10      9.92 o 
   2   2   8      107.58      109.23      2.88 o 
   3   2   8      225.80      241.75      5.96 o 
   4   2   8       49.21       42.31      3.31 o 
   5   2   8       89.08      102.05      3.19 o 
   6   2   8      139.25      139.09      5.08 o 
   7   2   8     1217.53     1249.89     12.90 o 
   8   2   8        6.39        4.82      2.43 o 
   9   2   8       82.66       98.72      8.54 o 
  10   2   8      102.78      102.88      9.19 o 
  11   2   8       47.00       41.98     10.07 o 
 -13   3   8      393.54      407.28     18.02 o 
 -12   3   8       33.44       41.68      9.79 o 
 -11   3   8      828.10      888.36     25.30 o 
 -10   3   8      224.80      219.87     13.27 o 
  -9   3   8      266.82      308.18     14.90 o 
  -8   3   8     1406.58     1344.53     22.41 o 
  -7   3   8        0.71        2.42      5.00 o 
  -6   3   8        2.36       13.45      7.22 o 
  -5   3   8     1838.38     1710.90     25.34 o 
  -4   3   8       36.33       24.22      6.04 o 
  -3   3   8     4116.40     3891.57     37.86 o 
  -2   3   8     2031.00     2062.80     21.73 o 
  -1   3   8     1787.74     1871.37     16.60 o 
   0   3   8     1823.88     1890.53     14.90 o 
   1   3   8     1121.67     1115.37      9.91 o 
   2   3   8       49.35       49.23      2.81 o 
   3   3   8     4622.28     4647.14     43.43 o 
   4   3   8      595.65      590.72      7.34 o 
   5   3   8      548.77      536.80      6.83 o 
   6   3   8       29.24       26.44      2.21 o 
   7   3   8        3.36        7.89      2.01 o 
   8   3   8       97.85       92.57      3.87 o 
   9   3   8       24.08       21.83      2.84 o 
  10   3   8        7.69        0.55      5.21 o 
  11   3   8      233.69      242.16     16.88 o 
 -13   4   8      104.39      112.54     12.76 o 
 -12   4   8       42.49       37.85     11.60 o 
 -11   4   8       27.48       28.49      8.75 o 
 -10   4   8      399.22      442.63     18.42 o 
  -9   4   8      189.37      240.94     11.47 o 
  -8   4   8      380.71      375.17     13.36 o 
  -7   4   8       78.43       69.45      7.51 o 
  -6   4   8       75.09       79.09      8.59 o 
  -5   4   8      799.29      723.50     13.30 o 
  -4   4   8        0.31        3.84      3.50 o 
  -3   4   8      591.30      513.05      9.15 o 
  -2   4   8       53.55       43.07      3.84 o 
  -1   4   8     3597.94     3328.45     28.65 o 
   0   4   8      461.95      467.97      5.29 o 
   1   4   8     1778.00     1691.24     13.28 o 
   2   4   8        4.96       12.26      2.70 o 
   3   4   8      137.35      137.00      5.18 o 
   4   4   8       90.58      102.90      2.37 o 
   5   4   8     2301.68     2270.32     23.03 o 
   6   4   8      272.26      244.82      7.58 o 
   7   4   8      272.85      281.28     12.73 o 
   8   4   8      169.71      180.26     13.45 o 
   9   4   8      615.75      639.52     14.61 o 
  10   4   8        2.16        3.07      6.92 o 
  11   4   8        5.13        8.12     10.03 o 
 -13   5   8        8.27       20.19      9.38 o 
 -12   5   8      617.55      651.05     22.35 o 
 -11   5   8      272.38      287.98     15.70 o 
 -10   5   8      618.68      640.25     17.82 o 
  -9   5   8       46.58       53.89      8.14 o 
  -8   5   8       18.76       20.91      8.09 o 
  -7   5   8       52.81       51.13      7.11 o 
  -6   5   8       39.85       56.57     10.76 o 
  -5   5   8      152.39      153.38      6.90 o 
  -4   5   8     2843.19     2770.77     33.78 o 
  -3   5   8     1601.85     1558.39     17.29 o 
  -2   5   8      905.34      784.57     10.21 o 
  -1   5   8      157.72      165.68      4.16 o 
   0   5   8       49.25       65.59      2.47 o 
   1   5   8       51.52       37.67      2.08 o 
   2   5   8     1036.85     1046.97     12.41 o 
   3   5   8     1017.91      989.66      8.62 o 
   4   5   8     1190.56     1194.73     17.15 o 
   5   5   8      681.54      742.66     12.26 o 
   6   5   8       38.02       30.86      5.16 o 
   7   5   8       11.48        6.43      4.63 o 
   8   5   8       87.76       93.19      6.40 o 
   9   5   8        5.30        8.35      5.37 o 
  10   5   8      433.41      461.00     18.21 o 
  11   5   8       13.46        9.51     14.65 o 
 -12   6   8      348.28      359.54     16.47 o 
 -11   6   8        0.08       -2.47      9.19 o 
 -10   6   8      555.91      574.91     17.41 o 
  -9   6   8      152.89      179.40     14.98 o 
  -8   6   8     1142.08     1151.66     21.34 o 
  -7   6   8     1038.36     1086.92     19.46 o 
  -6   6   8     1165.83     1137.61     16.97 o 
  -5   6   8     1464.95     1497.19     21.20 o 
  -4   6   8       52.32       54.35      6.29 o 
  -3   6   8       87.88       96.75      6.99 o 
  -2   6   8     2256.80     2212.60     21.98 o 
  -1   6   8       25.33       40.14      2.54 o 
   0   6   8     1107.44     1050.21      8.87 o 
   1   6   8       39.65       34.20      2.84 o 
   2   6   8      242.47      230.56      3.15 o 
   3   6   8      717.82      706.72     17.33 o 
   4   6   8        6.13        4.14      6.59 o 
   5   6   8       44.29       41.28      4.59 o 
   6   6   8      991.26      990.85     27.56 o 
   7   6   8        9.71        5.76      3.24 o 
   8   6   8      358.57      394.45     16.41 o 
   9   6   8       21.24       14.82      6.14 o 
  10   6   8       16.88       15.85      5.83 o 
  11   6   8       22.68       22.80     15.77 o 
 -12   7   8      335.15      331.65     17.73 o 
 -11   7   8       70.59       84.04     10.55 o 
 -10   7   8      719.00      716.99     25.00 o 
  -9   7   8      197.35      216.00     11.69 o 
  -8   7   8       29.67       26.46      7.05 o 
  -7   7   8      585.88      535.37     14.84 o 
  -6   7   8      191.43      199.04      8.79 o 
  -5   7   8       13.95       19.86      5.09 o 
  -4   7   8     1090.56     1133.76     16.05 o 
  -3   7   8     1043.51     1085.47     19.86 o 
  -2   7   8        4.25        5.06      3.58 o 
  -1   7   8        2.41        1.79      1.81 o 
   0   7   8      289.45      300.23      5.59 o 
   1   7   8       42.84       42.62      2.09 o 
   2   7   8      601.60      657.68     19.66 o 
   3   7   8       16.37       14.39      6.34 o 
   4   7   8      428.98      448.30     13.88 o 
   5   7   8     1306.70     1337.30     25.05 o 
   6   7   8      238.25      243.80     14.57 o 
   7   7   8        0.28        3.22      4.38 o 
   8   7   8       98.44       80.48     10.32 o 
   9   7   8       30.43       31.40      9.14 o 
  10   7   8      329.59      343.82     16.83 o 
 -12   8   8       74.02       58.30     12.71 o 
 -11   8   8        1.57       -0.23      8.86 o 
 -10   8   8      101.64      111.68     11.55 o 
  -9   8   8      476.10      467.15     22.35 o 
  -8   8   8      715.56      704.70     16.25 o 
  -7   8   8      217.60      223.18     10.09 o 
  -6   8   8      738.45      723.46     13.55 o 
  -5   8   8       16.76       17.00      5.64 o 
  -4   8   8     1609.43     1597.67     21.28 o 
  -3   8   8      116.03      121.10      5.88 o 
  -2   8   8       36.03       36.13      4.82 o 
  -1   8   8      668.09      644.69      9.90 o 
   0   8   8      132.18      136.46      3.79 o 
   1   8   8      724.08      705.31     21.44 o 
   2   8   8      680.64      688.16     16.73 o 
   3   8   8       23.43       26.63      8.21 o 
   4   8   8       50.02       57.74      9.48 o 
   5   8   8      305.16      338.24     14.12 o 
   6   8   8      151.18      161.00     11.75 o 
   7   8   8      347.17      389.47     18.22 o 
   8   8   8      254.31      252.40     16.04 o 
   9   8   8      212.94      254.71     15.34 o 
  10   8   8        5.57        9.36     10.39 o 
 -11   9   8      518.81      570.32     20.96 o 
 -10   9   8        9.48       10.84      7.13 o 
  -9   9   8      411.03      427.18     14.97 o 
  -8   9   8        0.65        1.34      5.09 o 
  -7   9   8      414.21      412.12     11.67 o 
  -6   9   8        3.96        4.15      4.66 o 
  -5   9   8      489.52      488.75     11.60 o 
  -4   9   8       95.40       96.51      6.38 o 
  -3   9   8      128.26      122.24      6.69 o 
  -2   9   8        5.67        7.60      3.51 o 
  -1   9   8     1480.03     1468.99     21.32 o 
   0   9   8      229.73      243.35      5.03 o 
   1   9   8      125.47      124.56      6.61 o 
   2   9   8       11.50       14.20      7.64 o 
   3   9   8       14.88       20.77      8.35 o 
   4   9   8        7.28        6.58      7.30 o 
   5   9   8     1022.38     1129.11     27.98 o 
   6   9   8      143.50      125.59     13.36 o 
   7   9   8      180.27      168.86     15.06 o 
   8   9   8       31.97       33.83     10.12 o 
   9   9   8      203.60      273.62     18.28 o 
  10   9   8        0.29       -3.51      8.58 o 
 -11  10   8        4.99        0.85      7.06 o 
 -10  10   8        9.86       17.18      7.90 o 
  -9  10   8      129.38      149.65     10.46 o 
  -8  10   8      353.86      343.95     20.47 o 
  -7  10   8     1390.75     1432.76     22.16 o 
  -6  10   8       20.82       27.92      6.34 o 
  -5  10   8      830.48      896.78     15.94 o 
  -4  10   8      137.24      140.16      9.18 o 
  -3  10   8      262.19      281.36      8.54 o 
  -2  10   8       78.46       80.05      5.10 o 
  -1  10   8      392.57      359.29     10.22 o 
   0  10   8      324.84      316.88      6.51 o 
   1  10   8      181.56      171.46      9.28 o 
   2  10   8       17.12       32.14     10.24 o 
   3  10   8      261.81      237.72     15.74 o 
   4  10   8        2.24       12.98      7.81 o 
   5  10   8      251.30      244.44     16.19 o 
   6  10   8      109.36      134.43     14.86 o 
   7  10   8      795.33      848.29     24.91 o 
   8  10   8       71.50       63.50     13.60 o 
   9  10   8        4.03       14.30      9.96 o 
 -10  11   8      296.68      343.39     14.85 o 
  -9  11   8      231.18      300.78     12.23 o 
  -8  11   8       16.68       13.04      6.93 o 
  -7  11   8       47.13       49.39      9.75 o 
  -6  11   8      721.06      734.71     16.79 o 
  -5  11   8       56.66       61.54      6.95 o 
  -4  11   8      553.30      536.94     12.65 o 
  -3  11   8      261.59      257.27      9.38 o 
  -2  11   8        2.04        0.87      2.17 o 
  -1  11   8       13.07       13.60      4.02 o 
   0  11   8      215.10      223.13     10.89 o 
   1  11   8       80.14       76.91     11.83 o 
   2  11   8      901.95      919.40     28.24 o 
   3  11   8       82.56       82.52     10.60 o 
   4  11   8      362.65      426.76     19.42 o 
   5  11   8       64.71       74.91     12.84 o 
   6  11   8       91.35      151.87     27.92 o 
   7  11   8       24.06       26.81     10.51 o 
   8  11   8        6.43       22.19     10.61 o 
 -10  12   8       35.92       31.55     15.98 o 
  -9  12   8        0.25       -7.67      7.67 o 
  -8  12   8      517.11      552.95     17.92 o 
  -7  12   8        0.56       -3.77      5.72 o 
  -6  12   8     1390.90     1420.12     23.64 o 
  -5  12   8      412.85      421.20     17.09 o 
  -4  12   8        1.32       -4.93      4.93 o 
  -3  12   8       29.87       36.32      3.51 o 
  -2  12   8      479.04      454.71     16.76 o 
  -1  12   8        0.58       -2.12      7.81 o 
   0  12   8      759.53      733.14     31.33 o 
   1  12   8      193.58      213.34     13.09 o 
   2  12   8      283.93      288.72     16.52 o 
   3  12   8        3.53        6.49      9.85 o 
   4  12   8      288.16      326.06     18.94 o 
   5  12   8      158.84      183.11     14.78 o 
   6  12   8      259.93      255.05     46.82 o 
   7  12   8       57.41       40.23     13.36 o 
   8  12   8      230.43      268.26     18.83 o 
  -9  13   8        0.07       -8.46      8.46 o 
  -8  13   8       26.91       31.29      8.48 o 
  -7  13   8       59.32       53.42      8.88 o 
  -6  13   8      277.00      300.47     15.43 o 
  -5  13   8      370.84      405.97     12.51 o 
  -4  13   8       37.94       47.51      5.20 o 
  -3  13   8       92.01       92.14      6.92 o 
  -2  13   8      234.17      219.18     13.76 o 
  -1  13   8        4.64       14.41      7.08 o 
   0  13   8        0.05        4.69      3.61 o 
   1  13   8       36.26       27.31      3.15 o 
   2  13   8      185.80      204.24     14.13 o 
   3  13   8      252.51      280.12     18.52 o 
   4  13   8      345.65      357.44     20.53 o 
   5  13   8       60.66       59.23     12.01 o 
   6  13   8        0.50        4.99      9.37 o 
   7  13   8       54.00       61.92     16.59 o 
  -8  14   8      200.34      209.76     12.01 o 
  -7  14   8      135.49      132.69     10.91 o 
  -6  14   8      205.01      190.75     11.48 o 
  -5  14   8      180.21      203.12      8.33 o 
  -4  14   8       64.46       54.02      7.96 o 
  -3  14   8       45.17       35.71      5.38 o 
  -2  14   8      157.12      164.74     11.73 o 
  -1  14   8      189.47      188.91     11.65 o 
   0  14   8        5.60        7.54      3.80 o 
   1  14   8      251.38      280.77     20.08 o 
   2  14   8       26.81       15.82     10.87 o 
   3  14   8      119.65      170.11     14.78 o 
   4  14   8        8.00       -1.94      9.95 o 
   5  14   8      119.52      118.55     18.41 o 
   6  14   8       20.99       22.19     11.61 o 
  -6  15   8        1.21        0.44      3.87 o 
  -5  15   8      163.18      174.50      8.43 o 
  -4  15   8        0.61       -7.60      7.60 o 
  -3  15   8      867.84      882.79     32.17 o 
  -2  15   8       27.47       30.85     10.37 o 
  -1  15   8       14.91       16.44      5.70 o 
   0  15   8       12.24       17.07     10.30 o 
   1  15   8       23.44       16.04      9.52 o 
   2  15   8      110.86      153.04     22.49 o 
   3  15   8      246.92      275.81     19.73 o 
   4  15   8        5.43       -2.30     11.28 o 
   5  15   8       34.24       46.05     20.95 o 
  -5  16   8       16.31       13.08      8.02 o 
  -4  16   8        5.39       20.45     12.59 o 
  -3  16   8       21.88       16.61      7.52 o 
  -2  16   8       45.43       28.20      9.56 o 
  -1  16   8       24.62       21.93     11.68 o 
   0  16   8      100.36       87.61     25.57 o 
   1  16   8      225.56      257.38     17.55 o 
   2  16   8        5.60        3.15     10.75 o 
   3  16   8       15.91       30.74     13.54 o 
  -1  17   8        0.12        0.50     10.94 o 
   0  17   8        0.66       12.25     17.60 o 
 -13   0   9      225.07      222.12     22.41 o 
 -11   0   9       76.84       88.57     18.54 o 
  -9   0   9      162.36      120.07     14.57 o 
  -7   0   9     1944.13     1920.53     53.94 o 
  -5   0   9      839.29      769.43     28.83 o 
  -3   0   9      212.85      207.16      7.85 o 
  -1   0   9     2459.06     2380.93     30.28 o 
   1   0   9     9088.77     8791.02     94.77 o 
   3   0   9      359.10      324.74      8.45 o 
   5   0   9      590.43      546.07     11.46 o 
   7   0   9      282.12      269.22      8.54 o 
   9   0   9      641.14      648.18     16.62 o 
  11   0   9       38.17       22.01      7.35 o 
 -13   1   9       18.48       18.09     13.47 o 
 -12   1   9      105.81      118.94     13.61 o 
 -11   1   9      190.83      202.38     18.36 o 
 -10   1   9        8.80       13.62      8.29 o 
  -9   1   9     1875.76     1807.87     37.84 o 
  -8   1   9      150.74      136.01     11.54 o 
  -7   1   9      154.16      160.25      9.40 o 
  -6   1   9      567.40      508.24     13.82 o 
  -5   1   9        3.56        2.76      6.54 o 
  -4   1   9      599.26      589.16     12.28 o 
  -3   1   9     2006.60     1846.45     20.17 o 
  -2   1   9      682.61      691.10      8.90 o 
  -1   1   9     2710.57     2711.88     23.92 o 
   0   1   9      810.57      901.39     10.01 o 
   1   1   9       19.37       16.33      2.38 o 
   2   1   9      117.77      114.04      3.42 o 
   3   1   9     2194.16     2102.67     22.84 o 
   4   1   9      342.70      350.88      7.84 o 
   5   1   9      951.97      958.07     10.49 o 
   6   1   9      991.03      966.80     11.34 o 
   7   1   9      188.54      181.40      6.18 o 
   8   1   9       57.49       50.09      4.36 o 
   9   1   9       89.43       87.38      4.64 o 
  10   1   9       30.07       24.65      4.06 o 
  11   1   9      118.67      119.38     15.34 o 
 -13   2   9        1.67        4.68      8.48 o 
 -12   2   9        7.33       -0.40      6.99 o 
 -11   2   9      326.48      344.30     18.13 o 
 -10   2   9      109.22      102.32     10.59 o 
  -9   2   9      578.69      549.10     16.31 o 
  -8   2   9     1242.51     1200.56     23.46 o 
  -7   2   9      259.12      264.32     10.80 o 
  -6   2   9      921.37      944.17     20.03 o 
  -5   2   9      126.38      129.01      8.14 o 
  -4   2   9      472.91      479.22     29.26 o 
  -3   2   9      288.41      290.91      7.04 o 
  -2   2   9       48.64       36.64      3.36 o 
  -1   2   9      154.94      128.58      4.60 o 
   0   2   9     1984.39     1884.10     16.44 o 
   1   2   9      813.12      814.31      8.33 o 
   2   2   9     3228.60     3240.77     22.87 o 
   3   2   9       99.05       91.50      4.08 o 
   4   2   9       85.12       90.09      3.65 o 
   5   2   9     1728.75     1764.28     25.19 o 
   6   2   9        2.25        1.70      2.20 o 
   7   2   9       13.53       17.65      2.85 o 
   8   2   9      343.66      350.29      8.61 o 
   9   2   9       25.19       28.96      3.50 o 
  10   2   9       11.46        7.19      7.35 o 
  11   2   9       91.15       44.31     35.36 o 
 -13   3   9        1.56       -4.44      9.06 o 
 -12   3   9      597.29      657.89     22.82 o 
 -11   3   9       10.13       19.32      8.64 o 
 -10   3   9     1204.15     1228.90     27.53 o 
  -9   3   9       26.45       25.92      8.35 o 
  -8   3   9       89.25       94.81     10.89 o 
  -7   3   9       11.99       13.91      7.38 o 
  -6   3   9      625.88      644.11     22.11 o 
  -5   3   9        1.95        9.86     10.45 o 
  -4   3   9     1501.62     1378.93     19.80 o 
  -3   3   9      269.95      246.81      6.79 o 
  -2   3   9     1718.79     1676.50     16.15 o 
  -1   3   9     1049.04     1094.27     12.16 o 
   0   3   9      576.28      534.92      8.89 o 
   1   3   9      400.15      417.36      6.19 o 
   2   3   9     1133.83     1147.49     10.58 o 
   3   3   9       33.43       85.04     12.43 o 
   4   3   9     1289.11     1321.80     14.39 o 
   5   3   9      101.97       99.59      4.29 o 
   6   3   9      303.12      295.32      7.61 o 
   7   3   9      490.63      481.66     10.65 o 
   8   3   9       82.05       79.10      5.25 o 
   9   3   9      196.05      211.24      9.99 o 
  10   3   9       91.74       76.34     11.70 o 
  11   3   9        0.30        6.84      8.60 o 
 -13   4   9      322.16      365.24     18.56 o 
 -12   4   9      466.93      468.83     20.86 o 
 -11   4   9       14.54        9.60      8.05 o 
 -10   4   9       41.73       47.51     10.34 o 
  -9   4   9       31.42       41.63      8.22 o 
  -8   4   9      701.61      640.72     16.13 o 
  -7   4   9     1298.39     1354.93     28.24 o 
  -6   4   9     2555.20     2464.68     32.95 o 
  -5   4   9     1591.61     1571.03     21.01 o 
  -4   4   9       13.34       15.61      4.62 o 
  -3   4   9      231.29      215.43      7.31 o 
  -2   4   9       79.64       92.03      5.31 o 
  -1   4   9      375.84      343.96      6.27 o 
   0   4   9      270.27      217.70      4.74 o 
   1   4   9     1144.10     1103.80     10.93 o 
   2   4   9      320.42      299.55      4.83 o 
   3   4   9      274.26      276.55      7.04 o 
   4   4   9        0.58        1.91      1.93 o 
   5   4   9       68.32       75.39      4.87 o 
   6   4   9     1351.64     1286.84     27.83 o 
   7   4   9       35.26       35.24      2.72 o 
   8   4   9      720.16      749.78     14.35 o 
   9   4   9       86.96       99.57      7.64 o 
  10   4   9       95.60       75.84     17.35 o 
  11   4   9       41.28       20.62     20.11 o 
 -12   5   9      106.82       98.08     12.24 o 
 -11   5   9      632.72      706.98     23.36 o 
 -10   5   9       23.99       19.68      9.54 o 
  -9   5   9      218.35      237.97     14.78 o 
  -8   5   9      253.91      249.87     18.73 o 
  -7   5   9      210.37      202.79     15.21 o 
  -6   5   9       85.16       63.85      9.30 o 
  -5   5   9      267.03      279.21     10.82 o 
  -4   5   9      531.82      496.13     10.74 o 
  -3   5   9     5546.01     5333.73     53.70 o 
  -2   5   9      525.87      525.19     10.22 o 
  -1   5   9     2498.12     2453.76     22.07 o 
   0   5   9     1223.30     1146.50     10.84 o 
   1   5   9        6.72        5.10      1.60 o 
   2   5   9      516.04      537.53      7.91 o 
   3   5   9       95.42      104.50      4.39 o 
   4   5   9     1123.82     1041.25     29.04 o 
   5   5   9     2195.51     2274.47     29.14 o 
   6   5   9      159.38      172.60     17.64 o 
   7   5   9       47.63       41.45      4.81 o 
   8   5   9        8.10        8.96      4.65 o 
   9   5   9       51.37       39.84      8.16 o 
  10   5   9       96.79      104.26     14.74 o 
 -12   6   9       21.76       31.28     11.49 o 
 -11   6   9       40.13       43.89      9.89 o 
 -10   6   9        4.07        4.88     10.77 o 
  -9   6   9      422.51      452.29     15.88 o 
  -8   6   9       35.94       29.94      8.10 o 
  -7   6   9     1150.97     1217.80     21.75 o 
  -6   6   9      417.84      397.06     10.79 o 
  -5   6   9     2455.39     2364.07     30.69 o 
  -4   6   9      220.33      185.15      8.81 o 
  -3   6   9      166.63      168.85      6.63 o 
  -2   6   9       30.14       29.17      4.17 o 
  -1   6   9     1864.80     1784.49     16.23 o 
   0   6   9       70.35       72.10      2.79 o 
   1   6   9     1645.16     1629.66     13.53 o 
   2   6   9        2.35        1.91      2.43 o 
   3   6   9     3186.31     3302.97     64.53 o 
   4   6   9        6.20        7.23      7.22 o 
   5   6   9        0.53        0.98      4.86 o 
   6   6   9       36.58       29.13      6.48 o 
   7   6   9      996.78     1021.49     47.26 o 
   8   6   9       68.06       55.81      5.45 o 
   9   6   9      470.53      510.62     27.77 o 
  10   6   9       14.69       18.76     16.63 o 
 -12   7   9       55.04       53.47     12.89 o 
 -11   7   9      379.63      393.80     25.83 o 
 -10   7   9      126.71      140.93     11.53 o 
  -9   7   9      219.71      222.11     13.25 o 
  -8   7   9       11.13       10.68      6.87 o 
  -7   7   9      352.95      366.02     11.30 o 
  -6   7   9       57.54       51.51      6.77 o 
  -5   7   9     1048.03     1037.52     19.49 o 
  -4   7   9      632.75      658.09     15.44 o 
  -3   7   9     3045.21     3091.90     34.46 o 
  -2   7   9      180.59      197.36      9.90 o 
  -1   7   9      575.26      567.92      7.69 o 
   0   7   9       19.77       17.10      2.28 o 
   1   7   9        2.21        8.30      3.98 o 
   2   7   9      459.25      441.92      8.43 o 
   3   7   9       29.74       31.85      8.15 o 
   4   7   9      474.23      524.32     18.96 o 
   5   7   9      182.25      210.69     11.57 o 
   6   7   9      598.80      625.55     20.33 o 
   7   7   9       89.77       88.56      7.04 o 
   8   7   9      222.92      265.32     14.17 o 
   9   7   9      124.88      143.33     12.60 o 
  10   7   9        4.82        7.25     11.62 o 
 -11   8   9       22.85       45.65     11.27 o 
 -10   8   9        4.67       25.67      9.37 o 
  -9   8   9       41.47       53.37      9.17 o 
  -8   8   9      539.43      545.33     14.21 o 
  -7   8   9      740.28      738.87     16.26 o 
  -6   8   9      615.66      643.44     16.04 o 
  -5   8   9     2253.12     2267.44     29.00 o 
  -4   8   9       29.37       38.49      6.32 o 
  -3   8   9     1279.19     1329.70     20.03 o 
  -2   8   9      691.35      702.76     11.93 o 
  -1   8   9      358.86      334.85      5.56 o 
   0   8   9      258.61      244.23      6.34 o 
   1   8   9     1037.13     1043.53     11.04 o 
   2   8   9       16.15       18.11      7.86 o 
   3   8   9       12.77       -0.72      5.55 o 
   4   8   9       62.81       54.41      8.77 o 
   5   8   9        3.82        4.89      7.71 o 
   6   8   9       40.69       49.47      9.59 o 
   7   8   9      253.31      276.74     16.29 o 
   8   8   9      114.93      133.22     12.70 o 
   9   8   9      169.31      168.93     14.09 o 
 -11   9   9        3.67        2.70      6.57 o 
 -10   9   9      307.69      308.73     15.08 o 
  -9   9   9        9.55        2.99      6.35 o 
  -8   9   9      157.67      157.23      9.67 o 
  -7   9   9       78.09       80.57      7.89 o 
  -6   9   9      403.45      407.83     11.41 o 
  -5   9   9       23.76       36.34      6.25 o 
  -4   9   9     1494.12     1479.18     22.03 o 
  -3   9   9        2.24        1.94      3.71 o 
  -2   9   9     2688.24     2707.05     34.42 o 
  -1   9   9      106.77       96.15      3.58 o 
   0   9   9       12.11       15.99      2.93 o 
   1   9   9       76.85       75.14      2.61 o 
   2   9   9       34.48       25.87      7.65 o 
   3   9   9       27.36       28.03      8.04 o 
   4   9   9      392.03      436.42     16.35 o 
   5   9   9       12.64        9.21      7.74 o 
   6   9   9      129.51      124.89     12.33 o 
   7   9   9        0.12        9.92     14.22 o 
   8   9   9       32.11       37.60     11.55 o 
   9   9   9      103.34       89.11     13.17 o 
 -10  10   9       27.21       22.39      8.41 o 
  -9  10   9        1.77        5.65      6.27 o 
  -8  10   9      885.74      948.49     21.43 o 
  -7  10   9      443.01      479.89     13.25 o 
  -6  10   9      577.51      599.28     17.23 o 
  -5  10   9      108.70       92.42      8.46 o 
  -4  10   9     1039.86     1044.61     20.89 o 
  -3  10   9      111.44       97.66     11.95 o 
  -2  10   9       16.08       15.68      5.99 o 
  -1  10   9       87.96       72.32      5.17 o 
   0  10   9      215.46      224.40      8.55 o 
   1  10   9      417.22      403.72     15.32 o 
   2  10   9      265.78      248.82     13.55 o 
   3  10   9        0.40       -6.12      7.27 o 
   4  10   9       93.42      128.25     13.67 o 
   5  10   9      307.25      337.00     19.79 o 
   6  10   9        3.57        5.06      8.79 o 
   7  10   9        0.61        5.92      9.84 o 
   8  10   9      232.88      258.20     17.25 o 
 -10  11   9      141.42      136.25     11.88 o 
  -9  11   9      313.68      312.20     17.14 o 
  -8  11   9       63.91       42.75     10.53 o 
  -7  11   9       37.67       19.19      9.36 o 
  -6  11   9      141.24      145.07     11.29 o 
  -5  11   9      277.60      278.77     12.90 o 
  -4  11   9     1173.92     1182.42     19.71 o 
  -3  11   9      113.67      118.10      6.78 o 
  -2  11   9      386.68      388.49      8.91 o 
  -1  11   9      237.05      214.00      6.51 o 
   0  11   9       16.39       16.73      3.75 o 
   1  11   9       23.02       27.30      3.41 o 
   2  11   9       54.03       47.95      9.93 o 
   3  11   9      753.29      830.98     29.84 o 
   4  11   9       58.50       70.36     11.29 o 
   5  11   9       25.77       44.49     10.78 o 
   6  11   9      407.98      454.73     20.07 o 
   7  11   9      217.93      229.54     18.94 o 
   8  11   9        0.03       -0.27      8.29 o 
  -9  12   9       63.51       51.86     10.76 o 
  -8  12   9        1.10        7.07      6.62 o 
  -7  12   9      932.95      985.02     32.54 o 
  -6  12   9       33.33       44.46      8.49 o 
  -5  12   9      368.46      354.86     18.05 o 
  -4  12   9       30.44       22.34      5.95 o 
  -3  12   9        0.09        2.07      4.54 o 
  -2  12   9       36.42       37.54      5.67 o 
  -1  12   9      303.48      296.73     13.42 o 
   0  12   9       33.22       33.77      6.18 o 
   1  12   9     1183.05     1243.52     28.63 o 
   2  12   9       82.08       74.57     13.04 o 
   3  12   9      301.07      321.15     20.83 o 
   4  12   9       21.98       17.30      9.66 o 
   6  12   9      236.86      246.70     17.53 o 
   7  12   9      490.17      500.72     28.31 o 
  -8  13   9        2.47       13.99     10.07 o 
  -7  13   9        1.45        0.97      6.15 o 
  -6  13   9      127.22      142.36      9.71 o 
  -5  13   9      276.91      311.49     12.05 o 
  -4  13   9        1.36        0.21      4.39 o 
  -3  13   9      801.77      762.62     27.81 o 
  -2  13   9       58.35       46.79      6.33 o 
  -1  13   9      799.41      782.52     44.09 o 
   0  13   9        1.25        3.19      5.07 o 
   1  13   9       14.33       11.09     17.39 o 
   2  13   9       60.28       66.55     11.61 o 
   3  13   9      369.56      428.59     19.94 o 
   4  13   9        7.52       10.51     10.10 o 
   5  13   9      177.27      205.93     16.66 o 
   6  13   9       10.76        9.26     12.72 o 
  -7  14   9      287.92      311.05     13.91 o 
  -6  14   9      158.33      191.09     10.64 o 
  -5  14   9      153.64      155.66      7.89 o 
  -4  14   9       69.69       68.91      8.61 o 
  -3  14   9       10.82       17.62      9.60 o 
  -2  14   9       11.50       11.29      6.07 o 
  -1  14   9       49.01       38.12      6.40 o 
   0  14   9      168.52      210.49     18.94 o 
   1  14   9      178.66      215.09     26.92 o 
   2  14   9      230.99      252.31     15.56 o 
   3  14   9       19.34       19.72     12.84 o 
   4  14   9        9.85        2.72     10.54 o 
   5  14   9       10.37        2.54      9.15 o 
  -6  15   9       24.64       12.26      5.99 o 
  -5  15   9        1.74       -2.76      5.61 o 
  -4  15   9      224.43      231.44     13.61 o 
  -3  15   9        0.96       -3.69      9.10 o 
  -2  15   9       85.12       56.75     12.24 o 
  -1  15   9       79.59       62.48     17.61 o 
   0  15   9      194.30      228.38     19.90 o 
   1  15   9       15.80       11.44      9.86 o 
   2  15   9       96.18       99.87     15.95 o 
   3  15   9        0.26       -6.25     10.75 o 
   4  15   9       61.26       44.77     21.73 o 
  -3  16   9        1.48       -9.07      9.07 o 
  -2  16   9        9.70        9.30      6.53 o 
  -1  16   9        7.77        2.89     10.46 o 
   0  16   9       98.00       69.79     19.66 o 
   1  16   9        1.63       -3.67      8.08 o 
 -12   0  10      363.22      346.15     30.12 o 
 -10   0  10        0.73        7.91     17.96 o 
  -8   0  10     1460.66     1394.28     35.19 o 
  -6   0  10       28.11       35.43     11.29 o 
  -4   0  10      106.76      113.02      9.79 o 
  -2   0  10      460.02      478.76     10.65 o 
   0   0  10     3260.48     3309.12     40.05 o 
   2   0  10     1568.82     1421.71     17.01 o 
   4   0  10      714.01      751.29     14.92 o 
   6   0  10       26.95       28.81      5.96 o 
   8   0  10       74.12       78.23      9.85 o 
  10   0  10      295.65      252.44     16.10 o 
 -12   1  10      157.56      204.54     18.63 o 
 -11   1  10      149.43      173.05     13.47 o 
 -10   1  10      968.81      990.27     23.55 o 
  -9   1  10      295.67      307.92     15.07 o 
  -8   1  10      309.51      301.65     15.49 o 
  -7   1  10       31.28       33.09      7.68 o 
  -6   1  10       26.21       28.52      6.42 o 
  -5   1  10      896.55      895.08     22.73 o 
  -4   1  10       28.14       30.60      4.87 o 
  -3   1  10        9.37       12.90      3.47 o 
  -2   1  10      481.38      492.21      8.59 o 
  -1   1  10      320.77      338.48      7.25 o 
   0   1  10     5275.10     5270.04     46.30 o 
   1   1  10       83.75       99.40      4.19 o 
   2   1  10        3.91        8.07      2.62 o 
   3   1  10      212.41      203.91      5.30 o 
   4   1  10      854.38      831.28     12.78 o 
   5   1  10      158.90      164.70      4.94 o 
   6   1  10      325.87      339.00      6.03 o 
   7   1  10      289.38      295.09      6.39 o 
   8   1  10      147.82      152.13      4.76 o 
   9   1  10       12.22        9.19      3.75 o 
  10   1  10       78.18       65.23      7.86 o 
 -12   2  10      250.34      239.35     19.01 o 
 -11   2  10      212.01      267.39     18.25 o 
 -10   2  10        3.28        3.86      8.62 o 
  -9   2  10       27.69       39.62      9.40 o 
  -8   2  10       46.60       51.59      9.22 o 
  -7   2  10     1116.43     1094.15     22.01 o 
  -6   2  10      367.70      376.23     12.10 o 
  -5   2  10     3269.96     3174.34     39.56 o 
  -4   2  10      249.40      255.24      9.16 o 
  -3   2  10       42.06       44.21      4.76 o 
  -2   2  10      120.11      127.42      6.51 o 
  -1   2  10     1790.87     1660.12     15.66 o 
   0   2  10      196.18      209.39      5.24 o 
   1   2  10     8059.25     8276.35     69.46 o 
   2   2  10     1346.96     1321.10     12.03 o 
   3   2  10     1502.25     1511.27     16.25 o 
   4   2  10      198.84      204.86      6.41 o 
   5   2  10       13.79       14.89      2.78 o 
   6   2  10      114.43      114.15      4.16 o 
   7   2  10       55.02       55.19      4.44 o 
   8   2  10       70.04       75.85     10.49 o 
   9   2  10      210.14      211.17     16.34 o 
  10   2  10      108.33      108.18     16.82 o 
 -12   3  10       28.30       29.19     11.43 o 
 -11   3  10      446.60      484.19     19.10 o 
 -10   3  10      171.30      184.55     12.92 o 
  -9   3  10     1173.65     1221.04     26.73 o 
  -8   3  10       66.44       74.32      9.02 o 
  -7   3  10       97.45      100.14     10.97 o 
  -6   3  10      402.53      410.09     13.40 o 
  -5   3  10       18.15       14.21      5.86 o 
  -4   3  10       62.82       46.80      5.63 o 
  -3   3  10     1387.14     1282.78     16.75 o 
  -2   3  10      210.65      200.03      6.06 o 
  -1   3  10     2981.60     2887.96     27.60 o 
   0   3  10      159.54      148.35      4.61 o 
   1   3  10      288.03      317.79      6.43 o 
   2   3  10       55.29       61.52      3.40 o 
   3   3  10     1543.04     1558.36     17.37 o 
   4   3  10        5.58        9.88      2.91 o 
   5   3  10     2290.42     2317.21     32.88 o 
   6   3  10       33.06       35.21      3.83 o 
   7   3  10      197.88      193.05      6.53 o 
   8   3  10       41.65       43.18      3.98 o 
   9   3  10        0.70        7.70      5.11 o 
  10   3  10        2.10        1.89      7.62 o 
 -12   4  10       51.17       56.52     12.65 o 
 -11   4  10      428.60      486.80     25.70 o 
 -10   4  10       59.75       49.38     10.53 o 
  -9   4  10       40.99       39.67      9.48 o 
  -8   4  10       44.28       35.70      8.69 o 
  -7   4  10     3799.38     3762.46     51.58 o 
  -6   4  10      507.06      553.91     41.89 o 
  -5   4  10     1971.17     1944.42     24.11 o 
  -4   4  10      281.80      306.85     13.29 o 
  -3   4  10      458.78      486.28      9.72 o 
  -2   4  10      516.80      480.16      9.38 o 
  -1   4  10     1116.36     1075.04     12.10 o 
   0   4  10      652.85      634.61      7.65 o 
   1   4  10      866.16      857.49      9.24 o 
   2   4  10      149.99      160.19      4.31 o 
   3   4  10      303.32      311.39      8.33 o 
   4   4  10      984.40      978.71     10.07 o 
   5   4  10      487.70      447.53     11.86 o 
   6   4  10      268.84      245.32     10.71 o 
   7   4  10      736.47      760.51     13.63 o 
   8   4  10      241.06      238.99     14.88 o 
   9   4  10       68.73       55.72      9.23 o 
  10   4  10      183.28      198.52     31.98 o 
 -12   5  10      105.64      103.25     14.46 o 
 -11   5  10       67.58       64.44     11.99 o 
 -10   5  10        7.96       12.52      9.21 o 
  -9   5  10       78.19      112.86     10.53 o 
  -8   5  10      300.30      324.90     14.55 o 
  -7   5  10       26.28       37.54      8.08 o 
  -6   5  10        7.61       12.77      5.73 o 
  -5   5  10      116.91      108.53      7.49 o 
  -4   5  10     1026.32     1055.01     16.39 o 
  -3   5  10     3514.45     3483.55     44.57 o 
  -2   5  10      742.22      737.56     11.56 o 
  -1   5  10     1807.76     1797.64     18.84 o 
   0   5  10      328.19      300.13      5.80 o 
   1   5  10        0.16       -3.61      3.61 o 
   2   5  10       21.39       19.77      2.34 o 
   3   5  10      219.58      226.66      5.75 o 
   4   5  10       98.51       69.17      6.62 o 
   5   5  10      153.22      165.51      6.59 o 
   6   5  10     1906.49     1919.31     82.93 o 
   7   5  10        5.33        0.03      4.31 o 
   8   5  10      205.39      230.70      9.59 o 
   9   5  10        0.05        0.43      4.38 o 
  10   5  10       11.68        5.53      8.09 o 
 -12   6  10       96.83       80.01     13.69 o 
 -11   6  10       10.90       13.74      8.81 o 
 -10   6  10        8.56        6.54      7.56 o 
  -9   6  10       38.05       33.29      9.25 o 
  -8   6  10       24.74       17.82      7.28 o 
  -7   6  10       40.81       34.14      6.63 o 
  -6   6  10     1260.51     1214.89     20.25 o 
  -5   6  10        5.98       -1.61      4.81 o 
  -4   6  10     1452.32     1466.38     19.38 o 
  -3   6  10      337.50      327.80      9.61 o 
  -2   6  10     3397.33     3352.83     31.47 o 
  -1   6  10      457.09      426.42      7.87 o 
   0   6  10      617.23      601.36      7.72 o 
   1   6  10      463.90      479.93      5.68 o 
   2   6  10     1166.73     1118.12     17.31 o 
   3   6  10     1196.44     1154.64     33.55 o 
   4   6  10      933.55      915.13     57.25 o 
   5   6  10        2.56        8.30      6.53 o 
   6   6  10       54.45       61.80      4.57 o 
   7   6  10       36.43       47.98     10.21 o 
   8   6  10      328.25      360.87     23.07 o 
   9   6  10       39.45       32.80     12.44 o 
 -11   7  10        3.45       -0.08      9.52 o 
 -10   7  10      118.85      118.31     12.74 o 
  -9   7  10        2.09        0.37      6.79 o 
  -8   7  10      170.52      169.09     10.00 o 
  -7   7  10       20.28       26.15      7.67 o 
  -6   7  10       43.74       38.66      7.07 o 
  -5   7  10        0.39        2.20      4.44 o 
  -4   7  10      915.91      945.13     15.94 o 
  -3   7  10     3184.47     3086.14     35.35 o 
  -2   7  10     1736.82     1631.98     21.30 o 
  -1   7  10      120.39      133.54      4.54 o 
   0   7  10      410.78      401.91      6.08 o 
   1   7  10      221.68      215.94      4.80 o 
   2   7  10      293.50      269.11      8.81 o 
   3   7  10       12.91        9.47      8.74 o 
   4   7  10      182.41      173.76     17.78 o 
   5   7  10      670.79      701.78     21.44 o 
   6   7  10      689.49      759.72     31.08 o 
   7   7  10       79.72       95.58     10.68 o 
   8   7  10        1.29        5.71      7.42 o 
   9   7  10       66.25       56.73     15.04 o 
 -11   8  10       53.47       34.83     14.08 o 
 -10   8  10       36.99       40.87      9.85 o 
  -9   8  10       24.26       28.56      7.75 o 
  -8   8  10       14.23       17.91      7.23 o 
  -7   8  10      219.91      231.16     10.40 o 
  -6   8  10      239.61      239.77     10.67 o 
  -5   8  10      435.47      451.35     12.07 o 
  -4   8  10       32.73       34.21      5.56 o 
  -3   8  10       72.31       73.20      6.00 o 
  -2   8  10      657.78      629.14      8.53 o 
  -1   8  10      292.19      282.40      8.76 o 
   0   8  10      750.84      736.68     10.09 o 
   1   8  10      459.31      438.18      8.73 o 
   2   8  10      353.34      302.72     15.15 o 
   3   8  10       92.04       88.35     11.25 o 
   4   8  10       88.45       81.42     15.12 o 
   5   8  10       28.16       28.52      9.72 o 
   6   8  10       39.06       33.34     10.36 o 
   7   8  10      213.99      231.56     14.47 o 
   8   8  10      224.81      229.41     15.63 o 
   9   8  10      135.21      112.57     21.40 o 
 -10   9  10        2.50        6.13      7.65 o 
  -9   9  10      492.91      514.31     15.74 o 
  -8   9  10       20.72       15.37      7.13 o 
  -7   9  10      240.26      232.53     25.72 o 
  -6   9  10       56.38       54.98      7.34 o 
  -5   9  10      977.94      980.60     18.98 o 
  -4   9  10      631.09      580.63     12.28 o 
  -3   9  10     1702.96     1665.75     22.52 o 
  -2   9  10       14.69       11.90      2.73 o 
  -1   9  10      432.41      386.72      8.35 o 
   0   9  10      452.74      475.53      7.82 o 
   1   9  10       36.59       26.92      9.89 o 
   2   9  10      229.66      226.98     15.00 o 
   3   9  10     1068.18     1061.24     25.50 o 
   4   9  10        0.17       -2.35      7.99 o 
   5   9  10      354.37      394.64     16.98 o 
   6   9  10      149.84      168.97     15.32 o 
   7   9  10       87.75       93.32     13.86 o 
   8   9  10       49.44       36.31     10.79 o 
 -10  10  10        2.79        2.04      7.16 o 
  -9  10  10       41.83       30.45      9.78 o 
  -8  10  10      133.49      138.53     16.42 o 
  -7  10  10       81.73       82.98      8.83 o 
  -6  10  10       75.60       68.56      7.47 o 
  -5  10  10      951.19      943.58     16.97 o 
  -4  10  10      111.78      113.87      8.68 o 
  -3  10  10        1.30       -2.60      4.59 o 
  -2  10  10      317.81      301.71     10.66 o 
  -1  10  10      316.57      321.38     10.86 o 
   0  10  10       24.55       27.56      2.88 o 
   1  10  10      925.49      945.33     23.98 o 
   2  10  10      368.30      416.40     19.25 o 
   3  10  10     1080.19     1068.42     30.48 o 
   4  10  10        1.27       -0.54      7.64 o 
   5  10  10        8.87       19.43     10.36 o 
   6  10  10       16.02       32.76     11.73 o 
   7  10  10        1.87       -2.17      9.53 o 
   8  10  10        2.85       14.26     10.02 o 
  -9  11  10       18.88       12.54      7.70 o 
  -8  11  10      261.28      282.87     15.10 o 
  -7  11  10       78.28       61.91     13.40 o 
  -6  11  10       32.67       35.12      9.13 o 
  -5  11  10      492.90      495.65     12.59 o 
  -4  11  10      134.18      137.88      8.74 o 
  -3  11  10     1545.96     1561.50     24.65 o 
  -2  11  10      608.81      658.89     15.17 o 
  -1  11  10      416.24      388.65     24.99 o 
   0  11  10      448.75      400.12     18.89 o 
   1  11  10       18.66       20.26     14.58 o 
   2  11  10       22.64       22.62      9.55 o 
   3  11  10       14.62       27.39      9.93 o 
   4  11  10       59.83       63.09     12.86 o 
   5  11  10      146.99      177.79     14.99 o 
   6  11  10        2.34        2.16     12.38 o 
   7  11  10      251.05      276.70     18.69 o 
  -8  12  10      100.22       85.54     14.77 o 
  -7  12  10        0.53        1.58      6.67 o 
  -6  12  10      461.74      513.74     14.69 o 
  -5  12  10      235.50      225.20     17.14 o 
  -4  12  10       50.92       45.24      7.88 o 
  -3  12  10       10.72       13.35      4.71 o 
  -2  12  10      123.94      130.35     14.20 o 
  -1  12  10      171.68      174.40     19.27 o 
   0  12  10      717.22      797.51     29.33 o 
   1  12  10      126.55      139.30     13.74 o 
   2  12  10      559.01      656.86     22.60 o 
   3  12  10        0.04       -3.94      8.54 o 
   4  12  10      294.81      356.96     30.05 o 
   5  12  10        0.47        6.03      9.10 o 
   6  12  10       32.54       35.86     14.57 o 
  -7  13  10       17.15       20.65      7.05 o 
  -6  13  10        4.88        6.28      5.80 o 
  -5  13  10      118.35      134.76      9.02 o 
  -4  13  10      303.46      313.40     13.61 o 
  -3  13  10        0.59       -0.02      4.09 o 
  -2  13  10     1029.44     1030.72     41.84 o 
  -1  13  10      176.75      220.50     19.16 o 
   0  13  10      316.91      338.25     22.48 o 
   1  13  10       25.06       18.13     11.39 o 
   2  13  10        1.80        0.74      7.94 o 
   3  13  10       22.18       19.52     10.50 o 
   4  13  10      134.78      134.14     15.24 o 
   5  13  10       38.23       28.31     14.45 o 
  -6  14  10       89.41       88.08     11.16 o 
  -5  14  10      113.86      134.02     10.85 o 
  -4  14  10        3.23        3.43      7.31 o 
  -3  14  10       67.71       61.89      6.89 o 
  -2  14  10       54.27       51.52     10.23 o 
  -1  14  10        7.48       10.18     11.75 o 
   0  14  10       72.59       82.26     16.13 o 
   1  14  10      178.23      182.58     21.40 o 
   2  14  10      173.60      181.53     20.80 o 
   3  14  10      171.58      163.40     16.36 o 
   4  14  10        0.41        6.84     10.30 o 
  -4  15  10       22.41       16.21     11.38 o 
  -3  15  10       96.86       71.04     10.00 o 
  -2  15  10       90.99       78.70     12.44 o 
  -1  15  10      368.76      405.74     26.11 o 
   0  15  10       74.82       61.69     16.38 o 
   1  15  10       87.89       75.05     15.77 o 
   2  15  10       22.95       39.75     14.50 o 
 -11   0  11      239.95      286.65     25.99 o 
  -9   0  11      301.30      335.52     21.48 o 
  -7   0  11       51.96       54.74     11.56 o 
  -5   0  11      218.70      249.56     14.65 o 
  -3   0  11      519.21      522.12     12.93 o 
  -1   0  11       22.63       22.91      4.99 o 
   1   0  11     3559.30     3479.29     43.14 o 
   3   0  11     2464.60     2511.49     32.11 o 
   5   0  11      223.53      219.15      8.05 o 
   7   0  11       80.37       93.05      6.12 o 
   9   0  11      518.55      496.29     13.78 o 
 -12   1  11       52.01       57.00     14.55 o 
 -11   1  11      612.07      719.68     35.64 o 
 -10   1  11      101.04      104.01     12.84 o 
  -9   1  11     1176.50     1233.90     25.84 o 
  -8   1  11      290.04      277.02     14.13 o 
  -7   1  11      238.73      313.39     23.90 o 
  -6   1  11      547.44      585.49     14.59 o 
  -5   1  11     1926.63     1797.22     25.91 o 
  -4   1  11        8.85       11.03      4.27 o 
  -3   1  11     1534.14     1511.32     17.29 o 
  -2   1  11      449.09      465.58      8.07 o 
  -1   1  11      976.12     1008.08     12.80 o 
   0   1  11       60.44       81.56      4.60 o 
   1   1  11       16.85       17.93      3.28 o 
   2   1  11       35.20       40.55      3.21 o 
   3   1  11     1049.24     1098.33     12.68 o 
   4   1  11       15.63       11.54      3.68 o 
   5   1  11      227.81      254.14      5.78 o 
   6   1  11      268.21      282.23      6.49 o 
   7   1  11     1117.38     1074.77     17.08 o 
   8   1  11        0.44       -1.23      2.91 o 
   9   1  11       25.49       21.64     10.37 o 
  10   1  11        6.69        3.99      5.49 o 
 -12   2  11      104.27       86.32     13.16 o 
 -11   2  11      601.91      625.44     21.56 o 
 -10   2  11      429.75      431.91     19.27 o 
  -9   2  11       22.54       19.11      9.08 o 
  -8   2  11        0.67        1.90      6.15 o 
  -7   2  11      321.02      329.74     14.04 o 
  -6   2  11     1254.35     1294.59     22.30 o 
  -5   2  11        2.50        2.80      4.43 o 
  -4   2  11        5.74        6.97      4.63 o 
  -3   2  11       98.76      113.05      5.93 o 
  -2   2  11      617.58      581.75      9.45 o 
  -1   2  11      207.36      232.23     13.63 o 
   0   2  11      659.96      610.89     11.38 o 
   1   2  11      852.37      800.96     11.25 o 
   2   2  11     2930.88     2832.79     26.29 o 
   3   2  11       61.95       63.45      5.32 o 
   4   2  11      800.50      817.48     13.26 o 
   5   2  11        4.77        9.61      3.17 o 
   6   2  11      182.90      191.78      5.37 o 
   7   2  11        0.71        4.62      2.84 o 
   8   2  11      679.77      642.91     25.07 o 
   9   2  11      101.17       83.31      8.88 o 
  10   2  11      315.16      304.21     16.35 o 
 -12   3  11       16.80        4.50     12.45 o 
 -11   3  11       40.12       35.55     11.48 o 
 -10   3  11      707.57      710.56     26.16 o 
  -9   3  11       16.90       23.91      9.42 o 
  -8   3  11      657.42      678.43     20.21 o 
  -7   3  11      960.19      899.08     20.85 o 
  -6   3  11      455.74      457.16     13.78 o 
  -5   3  11        6.30        5.89      4.73 o 
  -4   3  11      109.44      119.90      7.33 o 
  -3   3  11       81.13       73.56      5.13 o 
  -2   3  11     1277.60     1230.06     15.82 o 
  -1   3  11      658.97      612.80      9.79 o 
   0   3  11      132.56      118.14      5.09 o 
   1   3  11       20.52       17.82      2.99 o 
   2   3  11       73.42       77.34      3.91 o 
   3   3  11      194.24      183.02      7.40 o 
   4   3  11     1215.03     1205.04     12.52 o 
   5   3  11      737.09      774.43     14.21 o 
   6   3  11      753.09      717.62     20.32 o 
   7   3  11       42.94       36.39      3.94 o 
   8   3  11      363.94      375.92     11.77 o 
   9   3  11       13.85       25.88      9.43 o 
 -12   4  11      264.98      280.62     17.61 o 
 -11   4  11      119.15      127.23     13.41 o 
 -10   4  11        4.53       11.46     10.29 o 
  -9   4  11      118.00      118.02     11.30 o 
  -8   4  11       90.28       98.92     10.09 o 
  -7   4  11       36.31       35.04      7.45 o 
  -6   4  11      421.58      418.00     12.73 o 
  -5   4  11       68.85       61.99      7.58 o 
  -4   4  11     1600.11     1571.44     21.65 o 
  -3   4  11       81.43       82.40      4.98 o 
  -2   4  11      158.83      157.73      5.91 o 
  -1   4  11       36.15       29.99      3.80 o 
   0   4  11      361.08      381.15      7.66 o 
   1   4  11        1.40       -0.14      3.34 o 
   2   4  11     1899.56     1919.54     22.81 o 
   3   4  11     1239.44     1224.31     19.22 o 
   4   4  11     1717.72     1727.09     25.79 o 
   5   4  11       30.98       25.06      3.39 o 
   6   4  11        0.09        2.32      2.21 o 
   7   4  11      163.90      156.39      7.52 o 
   8   4  11       14.40       12.42      5.68 o 
   9   4  11       23.85       22.56      6.43 o 
 -11   5  11      195.88      228.19     15.59 o 
 -10   5  11       11.12        1.66      7.26 o 
  -9   5  11       35.12       46.15      9.42 o 
  -8   5  11       11.74       22.41      7.82 o 
  -7   5  11      768.60      762.71     17.28 o 
  -6   5  11       79.26       82.82     10.86 o 
  -5   5  11       61.52       55.70      6.73 o 
  -4   5  11       99.61      110.70      9.67 o 
  -3   5  11      185.09      194.71     15.95 o 
  -2   5  11      733.70      722.52     10.30 o 
  -1   5  11      222.87      248.69      6.05 o 
   0   5  11      997.66      931.88     17.51 o 
   1   5  11        7.15        8.38      3.02 o 
   2   5  11      102.98       92.57      4.11 o 
   3   5  11        9.76       11.89      2.83 o 
   4   5  11        0.93        1.87      2.73 o 
   5   5  11     1048.45     1102.42     25.07 o 
   6   5  11      183.62      160.55      6.96 o 
   7   5  11      240.42      217.27     16.22 o 
   8   5  11      171.87      181.61     18.40 o 
   9   5  11      100.84      100.46     14.56 o 
 -11   6  11      113.86      134.87     20.21 o 
 -10   6  11       71.89       78.98     11.23 o 
  -9   6  11       44.17       48.25     12.41 o 
  -8   6  11      277.78      257.15     12.54 o 
  -7   6  11      307.04      320.81     12.51 o 
  -6   6  11       12.51       13.63      5.81 o 
  -5   6  11     1510.67     1534.23     23.13 o 
  -4   6  11       13.95       19.79      5.61 o 
  -3   6  11      737.19      732.61     13.25 o 
  -2   6  11      105.94       88.84      4.48 o 
  -1   6  11     1307.08     1233.01     14.92 o 
   0   6  11        2.41        6.57      4.20 o 
   1   6  11      211.03      241.23     10.34 o 
   2   6  11        3.21        3.50      4.00 o 
   3   6  11      195.22      214.38     13.07 o 
   4   6  11      232.18      213.97     14.42 o 
   5   6  11       13.66       13.73      8.14 o 
   6   6  11       14.94       14.16      3.46 o 
   7   6  11       40.68       30.88     11.04 o 
   8   6  11        4.73       18.90     15.51 o 
   9   6  11      138.83      121.65     14.01 o 
 -11   7  11        4.04       12.47      9.26 o 
 -10   7  11       78.16       80.57     11.55 o 
  -9   7  11      338.08      340.27     14.82 o 
  -8   7  11        1.93       12.44      7.60 o 
  -7   7  11      305.79      337.76     14.25 o 
  -6   7  11      107.24      130.33     14.61 o 
  -5   7  11       42.73       42.71      6.82 o 
  -4   7  11      139.67      161.27     17.71 o 
  -3   7  11     1161.66     1103.80     18.77 o 
  -2   7  11     1070.42     1024.12     18.34 o 
  -1   7  11      387.81      385.32      8.51 o 
   0   7  11        1.54        3.58      2.01 o 
   1   7  11      287.48      284.85      7.43 o 
   2   7  11       11.35       14.26      1.89 o 
   3   7  11       19.81       16.01      8.36 o 
   4   7  11      292.52      301.99     21.88 o 
   5   7  11      971.38     1032.34     24.30 o 
   6   7  11       78.16       92.72     12.08 o 
   7   7  11       93.38       97.60     12.64 o 
   8   7  11       66.34       62.02     20.41 o 
 -10   8  11       23.51       19.22      8.11 o 
  -9   8  11       66.23       57.94      9.73 o 
  -8   8  11       17.48       16.58      7.08 o 
  -7   8  11       35.04       34.74      7.68 o 
  -6   8  11      585.43      640.37     16.71 o 
  -5   8  11      326.24      328.75     11.21 o 
  -4   8  11      862.36      859.70     15.62 o 
  -3   8  11      624.28      567.71     11.85 o 
  -2   8  11       50.57       46.81      4.33 o 
  -1   8  11       53.79       67.59      5.84 o 
   0   8  11      156.36      139.61      5.82 o 
   1   8  11      220.90      208.90     12.60 o 
   2   8  11      502.00      538.07     17.90 o 
   3   8  11      325.00      371.18     15.87 o 
   4   8  11      119.71      144.63     17.90 o 
   5   8  11        0.35       -9.00      9.00 o 
   6   8  11        1.96       -4.64      8.77 o 
   7   8  11       90.01       94.92     15.11 o 
   8   8  11       20.06       16.94     25.23 o 
 -10   9  11       75.84       70.31     11.28 o 
  -9   9  11        7.88        1.36      6.86 o 
  -8   9  11     1043.79     1044.49     29.11 o 
  -7   9  11       22.30       26.45      7.33 o 
  -6   9  11      270.53      285.35     10.95 o 
  -5   9  11       28.24       19.43      5.82 o 
  -4   9  11      535.61      534.65     12.74 o 
  -3   9  11      284.08      269.32      9.35 o 
  -2   9  11       30.90       31.42      4.18 o 
  -1   9  11        0.40        2.27      1.70 o 
   0   9  11      527.42      505.42     22.85 o 
   1   9  11       20.02       16.38      2.91 o 
   2   9  11        9.34        5.21      7.60 o 
   3   9  11        8.25       10.98      8.40 o 
   4   9  11      282.92      279.61     34.17 o 
   5   9  11        3.41       10.51      9.55 o 
   6   9  11      633.76      687.50     34.02 o 
   7   9  11       18.40       29.17     12.92 o 
  -9  10  11        1.10        1.55      9.62 o 
  -8  10  11       13.60       12.13      7.64 o 
  -7  10  11      107.02      126.34     12.68 o 
  -6  10  11       98.38      104.53      8.49 o 
  -5  10  11        4.59        8.44      5.56 o 
  -4  10  11      224.40      215.37      9.56 o 
  -3  10  11        0.41        2.05      4.01 o 
  -2  10  11       16.24       10.74      2.70 o 
  -1  10  11       67.36       63.24      6.53 o 
   0  10  11      233.90      222.15      9.07 o 
   1  10  11       23.71       42.04     12.33 o 
   2  10  11      799.90      824.13     27.31 o 
   3  10  11      148.48      155.48     13.84 o 
   4  10  11      178.90      200.48     14.96 o 
   5  10  11      146.32      206.58     17.23 o 
   6  10  11       25.08       17.61     10.00 o 
   7  10  11       15.64       17.31     10.40 o 
  -8  11  11       37.24       19.70      7.86 o 
  -7  11  11       83.82       78.33     13.95 o 
  -6  11  11      164.06      179.50     15.39 o 
  -5  11  11        0.58        1.05      5.55 o 
  -4  11  11      121.87      124.74      7.64 o 
  -3  11  11      145.25      173.20      8.67 o 
  -2  11  11      318.78      278.10     10.77 o 
  -1  11  11     1045.76     1038.45     57.47 o 
   0  11  11      284.36      256.50     19.63 o 
   1  11  11      279.03      283.52     19.01 o 
   2  11  11       19.11       15.28      9.51 o 
   3  11  11       24.57       12.49     10.78 o 
   4  11  11       73.73       69.56     12.41 o 
   5  11  11        1.93       -5.21      9.11 o 
   6  11  11       48.81       44.53     12.25 o 
  -7  12  11       79.71       59.90     16.52 o 
  -6  12  11        2.86       -0.36      5.22 o 
  -5  12  11      277.17      304.39     17.49 o 
  -4  12  11       78.56       73.46      6.94 o 
  -3  12  11      165.67      178.41     10.31 o 
  -2  12  11       68.46       63.44      7.93 o 
  -1  12  11        8.11       11.84      7.39 o 
   0  12  11        5.14        9.66     13.77 o 
   1  12  11      380.86      406.59     22.85 o 
   2  12  11        5.29        5.73      9.05 o 
   3  12  11      220.84      285.84     22.23 o 
   4  12  11       22.25       16.17     10.54 o 
   5  12  11       81.34       78.54     15.72 o 
  -6  13  11        5.34        6.51      6.24 o 
  -5  13  11       37.48       27.15      6.77 o 
  -4  13  11       22.32       22.85      5.82 o 
  -3  13  11      172.18      172.77     14.83 o 
  -2  13  11      273.41      263.80     22.47 o 
  -1  13  11      665.00      753.73     38.06 o 
   0  13  11      122.77      111.41     21.05 o 
   1  13  11       28.23       33.51     11.67 o 
   2  13  11       34.52       39.01     13.55 o 
   3  13  11        9.02        6.15      9.93 o 
   4  13  11       11.17       33.13     15.19 o 
  -5  14  11        2.17       -0.59      4.86 o 
  -4  14  11       78.06       97.27     12.13 o 
  -3  14  11       38.93       33.37      5.91 o 
  -2  14  11        5.68        3.18      5.44 o 
  -1  14  11       17.09       17.89     13.27 o 
   0  14  11      207.81      224.70     30.15 o 
   1  14  11      121.73      136.52     18.21 o 
   2  14  11      207.26      243.62     18.87 o 
 -10   0  12      474.67      490.89     44.66 o 
  -8   0  12      125.30      155.41     16.75 o 
  -6   0  12       30.70       38.52     10.57 o 
  -4   0  12     2743.85     2795.38     64.41 o 
  -2   0  12     1756.09     1680.38     32.52 o 
   0   0  12      177.74      186.26      8.69 o 
   2   0  12      164.66      157.93      6.84 o 
   4   0  12       46.48       46.15      6.53 o 
   6   0  12      549.62      519.04     12.96 o 
   8   0  12      385.78      386.80     25.28 o 
 -11   1  12      121.09      131.02     15.59 o 
 -10   1  12      173.19      188.94     14.32 o 
  -9   1  12      388.65      420.03     17.16 o 
  -8   1  12     1188.52     1170.66     29.27 o 
  -7   1  12      225.36      213.56     12.77 o 
  -6   1  12       20.00       15.97      7.27 o 
  -5   1  12      914.63      878.15     15.71 o 
  -4   1  12       60.47       68.59      5.64 o 
  -3   1  12      228.77      219.32      7.46 o 
  -2   1  12      242.75      258.91      7.23 o 
  -1   1  12      469.87      477.90     11.79 o 
   0   1  12      548.64      514.13      9.02 o 
   1   1  12       24.10       26.89      4.16 o 
   2   1  12      242.83      237.41      5.13 o 
   3   1  12       40.53       45.05      4.07 o 
   4   1  12       97.96       88.44      5.55 o 
   5   1  12      178.84      186.02      5.39 o 
   6   1  12     1068.52     1128.35     16.32 o 
   7   1  12       36.56       42.59      4.42 o 
   8   1  12      399.90      381.06     10.57 o 
   9   1  12       36.88       22.17      6.87 o 
 -11   2  12        5.15       -9.14     11.26 o 
 -10   2  12      356.79      355.80     17.21 o 
  -9   2  12      227.45      217.76     15.34 o 
  -8   2  12        0.04        7.53      7.33 o 
  -7   2  12        0.49        8.90      8.22 o 
  -6   2  12      180.21      192.50     13.36 o 
  -5   2  12      335.10      361.28     12.48 o 
  -4   2  12      392.36      390.52     11.19 o 
  -3   2  12       90.84      100.79      6.46 o 
  -2   2  12      401.26      351.64      8.50 o 
  -1   2  12      342.02      333.36      7.85 o 
   0   2  12       97.17       96.81      4.77 o 
   1   2  12       25.91       25.48      3.45 o 
   2   2  12        1.61        4.41      2.94 o 
   3   2  12      595.18      633.68     11.76 o 
   4   2  12      395.20      403.92     11.69 o 
   5   2  12       61.08       59.38      4.12 o 
   6   2  12       13.59       15.80      3.42 o 
   7   2  12       17.64       24.86      4.36 o 
   8   2  12       37.59       33.70      6.77 o 
   9   2  12      323.47      318.42     11.08 o 
 -11   3  12       16.55       10.70     11.85 o 
 -10   3  12       40.91       39.36     10.44 o 
  -9   3  12      686.36      754.86     23.21 o 
  -8   3  12      137.27      124.62     12.09 o 
  -7   3  12      565.38      562.09     15.62 o 
  -6   3  12        9.11       12.09      6.70 o 
  -5   3  12      571.44      549.22     13.54 o 
  -4   3  12      112.57       93.72      6.27 o 
  -3   3  12        4.37        4.26      3.76 o 
  -2   3  12       12.08       21.66      4.21 o 
  -1   3  12      233.79      244.96      6.44 o 
   0   3  12      104.89       96.03      4.87 o 
   1   3  12      156.75      151.81      5.28 o 
   2   3  12       19.30       17.07      3.23 o 
   3   3  12        2.18        3.43      4.25 o 
   4   3  12       14.51       11.92      6.50 o 
   5   3  12      350.79      322.69      8.40 o 
   6   3  12      152.22      130.16      9.19 o 
   7   3  12      371.88      395.99     11.19 o 
   8   3  12       25.47       34.67      5.62 o 
   9   3  12       98.35      100.24      9.54 o 
 -11   4  12      332.46      349.19     18.51 o 
 -10   4  12      137.03      135.25     14.49 o 
  -9   4  12        5.34       -5.38      8.08 o 
  -8   4  12       18.10       21.78      8.49 o 
  -7   4  12       36.57       40.26      7.98 o 
  -6   4  12       51.72       51.39      7.16 o 
  -5   4  12      480.81      502.76     13.17 o 
  -4   4  12      522.08      522.46     11.77 o 
  -3   4  12      196.87      200.02      6.98 o 
  -2   4  12        1.34        4.19      3.40 o 
  -1   4  12       17.96       19.49      3.93 o 
   0   4  12       89.54       91.87      4.63 o 
   1   4  12      345.62      360.21      6.55 o 
   2   4  12      658.20      685.52      9.62 o 
   3   4  12      376.82      380.72     11.41 o 
   4   4  12      162.58      146.06      5.06 o 
   5   4  12      182.67      169.82      7.18 o 
   6   4  12      120.77      126.76     11.87 o 
   7   4  12       54.58       51.01      7.42 o 
   8   4  12        0.10        1.21      4.90 o 
 -11   5  12       13.73       20.72     12.50 o 
 -10   5  12      345.94      350.49     20.78 o 
  -9   5  12       11.09       -1.28      6.91 o 
  -8   5  12      441.25      482.83     16.32 o 
  -7   5  12      107.14      102.68     11.16 o 
  -6   5  12      725.96      714.10     15.58 o 
  -5   5  12      253.94      259.05     12.87 o 
  -4   5  12        4.83        2.38      5.53 o 
  -3   5  12       42.31       33.87      5.31 o 
  -2   5  12       48.75       48.49      4.88 o 
  -1   5  12       19.03       21.56      3.34 o 
   0   5  12      390.84      393.60      8.72 o 
   1   5  12       16.21       18.20      2.82 o 
   2   5  12      341.32      334.41      9.02 o 
   3   5  12      261.48      224.36     14.13 o 
   4   5  12      296.90      242.38     18.06 o 
   5   5  12        6.42       10.70      7.72 o 
   6   5  12      379.93      352.51     21.64 o 
   7   5  12       80.09       78.63     10.97 o 
   8   5  12       78.93       87.62     13.79 o 
 -10   6  12      115.53      109.10     11.47 o 
  -9   6  12        1.41       -3.41      6.60 o 
  -8   6  12       86.79       86.29     10.11 o 
  -7   6  12       11.35        9.63      7.61 o 
  -6   6  12      880.68      864.93     18.47 o 
  -5   6  12      118.98      126.92      9.03 o 
  -4   6  12     1789.67     1812.41     27.09 o 
  -3   6  12       95.67       71.91      5.85 o 
  -2   6  12      477.19      490.93     20.87 o 
  -1   6  12      241.88      232.59     18.90 o 
   0   6  12       54.92       52.70      4.87 o 
   1   6  12       27.64       20.79      3.52 o 
   2   6  12      185.84      204.02      9.02 o 
   3   6  12       14.31       13.23      4.63 o 
   4   6  12      426.19      444.48     19.50 o 
   5   6  12      120.87      112.23     12.21 o 
   6   6  12        4.39        8.45      7.13 o 
   7   6  12        3.29       -3.51      7.52 o 
   8   6  12        3.37        5.09     10.23 o 
 -10   7  12        1.95       10.16      7.98 o 
  -9   7  12      257.22      281.69     15.55 o 
  -8   7  12      302.01      312.72     18.08 o 
  -7   7  12       13.12       15.31      7.14 o 
  -6   7  12      736.32      784.15     18.12 o 
  -5   7  12        7.57       10.88      5.61 o 
  -4   7  12        0.00       -0.41      5.62 o 
  -3   7  12      139.12      135.28      8.32 o 
  -2   7  12      536.61      490.34     17.24 o 
  -1   7  12      195.01      201.82     11.43 o 
   0   7  12      625.84      587.15     12.94 o 
   1   7  12       76.22       71.70      3.45 o 
   2   7  12      183.54      187.49     15.56 o 
   3   7  12       32.15       38.89     12.22 o 
   4   7  12      423.15      435.52     20.90 o 
   5   7  12      256.43      261.40     16.08 o 
   6   7  12      131.60      145.77     12.39 o 
   7   7  12      169.66      178.51     19.75 o 
 -10   8  12       95.33       87.43     12.44 o 
  -9   8  12       24.83       11.92      8.83 o 
  -8   8  12      165.83      184.05     14.54 o 
  -7   8  12        6.12       17.81      7.23 o 
  -6   8  12      138.94      144.47     10.46 o 
  -5   8  12      732.25      728.44     16.19 o 
  -4   8  12       29.54       31.11      6.71 o 
  -3   8  12     1034.07      975.44     23.30 o 
  -2   8  12        9.10        5.04      3.72 o 
  -1   8  12       60.93       60.13      5.09 o 
   0   8  12        0.10        2.26      2.74 o 
   1   8  12      326.04      284.33     11.30 o 
   2   8  12      663.27      637.79     20.61 o 
   3   8  12      362.92      427.51     17.73 o 
   4   8  12       75.27       74.95     13.58 o 
   5   8  12      204.37      217.51     16.21 o 
   6   8  12        5.27        2.09      9.36 o 
   7   8  12        4.59        2.83     12.97 o 
  -9   9  12       94.73      108.92     13.72 o 
  -8   9  12       28.63       12.89     11.29 o 
  -7   9  12      632.21      648.36     19.12 o 
  -6   9  12       12.60       18.95      6.84 o 
  -5   9  12       72.48       73.62      7.67 o 
  -4   9  12       89.86       81.95      7.50 o 
  -3   9  12      104.49      120.73      6.07 o 
  -2   9  12        0.06        0.13      2.78 o 
  -1   9  12      689.19      716.40     23.26 o 
   0   9  12      120.08      122.24      5.38 o 
   1   9  12      722.75      758.70     26.04 o 
   2   9  12      106.54      107.58     14.12 o 
   3   9  12        6.24        9.45      8.72 o 
   4   9  12       44.74       25.33     12.16 o 
   5   9  12      193.29      225.72     46.02 o 
   6   9  12        4.80       -2.93     10.29 o 
  -8  10  12        0.10        3.70      6.81 o 
  -7  10  12       36.87       24.90      8.31 o 
  -6  10  12       16.07       19.87      7.64 o 
  -5  10  12      102.94       91.03      7.86 o 
  -4  10  12        1.02       -5.55      5.55 o 
  -3  10  12      175.17      181.00      9.76 o 
  -2  10  12        1.79        7.70      3.33 o 
  -1  10  12      161.02      140.68      9.02 o 
   0  10  12       17.33       15.42      3.72 o 
   1  10  12       92.73      111.47     14.72 o 
   2  10  12       68.26       72.84     13.56 o 
   3  10  12      323.09      339.10     18.16 o 
   4  10  12       74.01      106.11     13.47 o 
   5  10  12       76.85       94.34     13.32 o 
   6  10  12       40.90       43.07     11.89 o 
  -7  11  12       98.70      138.05     25.46 o 
  -6  11  12      107.91      110.78     11.09 o 
  -5  11  12        7.43        5.07      5.17 o 
  -4  11  12        0.10       -4.67      4.91 o 
  -3  11  12       10.30       18.41      5.20 o 
  -2  11  12      414.90      413.65     22.86 o 
  -1  11  12      129.92      121.15     11.22 o 
   0  11  12      323.70      345.89     22.66 o 
   1  11  12       64.09       97.81     19.39 o 
   2  11  12        0.84        2.62      8.48 o 
   3  11  12        0.01        4.11      8.93 o 
   4  11  12        0.08       -8.79      9.69 o 
   5  11  12       15.61       17.30     10.63 o 
  -6  12  12       56.69       51.11     12.13 o 
  -5  12  12        5.03        5.03      6.63 o 
  -4  12  12      222.24      210.79     11.06 o 
  -3  12  12       18.81       10.07      5.74 o 
  -2  12  12      162.36      155.98     13.43 o 
  -1  12  12        1.55        8.88     12.04 o 
   0  12  12        2.53        8.53     11.89 o 
   1  12  12       66.64       66.74     13.15 o 
   2  12  12       58.50       69.87     13.49 o 
   3  12  12        2.88       -7.70     12.29 o 
   4  12  12       95.12      104.22     19.92 o 
  -5  13  12       71.36       83.62     10.52 o 
  -4  13  12       25.59       26.66      6.00 o 
  -3  13  12       58.67       55.57      7.75 o 
  -2  13  12      150.85      157.02     26.21 o 
  -1  13  12       80.37      104.63     22.16 o 
   0  13  12      208.92      199.13     41.79 o 
   1  13  12       82.72       58.92     28.46 o 
   2  13  12       15.14       21.55     11.81 o 
  -2  14  12       67.93       64.64     20.53 o 
  -1  14  12        0.47      -20.61     20.72 o 
 -11   0  13      866.80      918.79     39.63 o 
  -9   0  13      574.25      617.28     45.26 o 
  -7   0  13       18.86       34.37     12.08 o 
  -5   0  13     1534.97     1522.56     32.18 o 
  -3   0  13     3170.84     3111.19     52.22 o 
  -1   0  13     1053.01     1019.29     18.73 o 
   1   0  13      371.99      391.00     10.60 o 
   3   0  13       19.52        7.80      6.79 o 
   5   0  13       91.22      108.83     11.75 o 
   7   0  13      423.99      373.55     11.41 o 
 -11   1  13      128.66      142.12     16.75 o 
 -10   1  13       69.99       79.56     12.34 o 
  -9   1  13       85.51       92.20     11.78 o 
  -8   1  13      157.70      163.06     12.55 o 
  -7   1  13      859.01      882.76     22.80 o 
  -6   1  13      843.40      822.38     17.19 o 
  -5   1  13     1061.78      962.85     15.81 o 
  -4   1  13       51.70       60.47      6.65 o 
  -3   1  13       52.18       54.03      5.73 o 
  -2   1  13       27.77       31.14      4.93 o 
  -1   1  13      961.76      915.36     14.31 o 
   0   1  13     1008.38     1019.31     13.26 o 
   1   1  13      148.19      151.80      5.66 o 
   2   1  13       28.03       25.97      3.98 o 
   3   1  13      336.85      325.58      8.23 o 
   4   1  13      146.09      156.05      6.58 o 
   5   1  13      274.27      286.46      6.96 o 
   6   1  13      194.42      186.94      7.95 o 
   7   1  13       79.61       82.13      5.03 o 
   8   1  13      113.82      112.89      6.84 o 
 -11   2  13       30.32       44.29     12.05 o 
 -10   2  13       80.60       69.21     12.04 o 
  -9   2  13      200.19      201.07     23.18 o 
  -8   2  13        4.60       14.66      8.12 o 
  -7   2  13        0.11       -3.02      6.28 o 
  -6   2  13       88.06       85.33      9.73 o 
  -5   2  13      453.01      436.19     11.30 o 
  -4   2  13        9.43       11.72      4.82 o 
  -3   2  13     2217.63     2131.69     34.82 o 
  -2   2  13     1246.49     1269.21     15.84 o 
  -1   2  13       14.81        9.38      3.91 o 
   0   2  13      381.94      350.00      8.86 o 
   1   2  13        2.50        3.12      3.05 o 
   2   2  13      157.23      165.11      6.01 o 
   3   2  13       10.56       19.36      4.79 o 
   4   2  13      170.87      179.67     11.58 o 
   5   2  13     1318.00     1278.20     21.29 o 
   6   2  13       21.17       30.88      3.52 o 
   7   2  13       43.76       45.64      5.70 o 
   8   2  13       34.30       27.79      6.01 o 
 -10   3  13        0.44       -9.21      9.21 o 
  -9   3  13       21.60       18.18      9.05 o 
  -8   3  13      443.05      450.33     15.16 o 
  -7   3  13        6.88       38.07      9.22 o 
  -6   3  13     1081.30     1091.86     23.58 o 
  -5   3  13        6.79        6.77      4.87 o 
  -4   3  13       17.92       12.05      6.21 o 
  -3   3  13       93.62       95.78      6.20 o 
  -2   3  13      173.32      198.48     12.20 o 
  -1   3  13      251.78      266.65      7.76 o 
   0   3  13      483.70      484.68      9.16 o 
   1   3  13      164.42      162.04      5.62 o 
   2   3  13      796.45      823.97     13.49 o 
   3   3  13      126.22      145.01      9.17 o 
   4   3  13      183.04      160.44      9.22 o 
   5   3  13      418.73      388.64     14.77 o 
   6   3  13      140.43      153.41      9.05 o 
   7   3  13        5.68       12.56      5.32 o 
   8   3  13      281.69      269.41     10.14 o 
 -10   4  13      273.59      292.83     18.32 o 
  -9   4  13        1.43       -4.01      7.94 o 
  -8   4  13       32.44       30.24      8.16 o 
  -7   4  13       34.99       50.35      8.74 o 
  -6   4  13       25.57       27.26      6.91 o 
  -5   4  13      109.62      107.22      8.68 o 
  -4   4  13     1031.64      948.08     26.40 o 
  -3   4  13      157.99      151.76      8.65 o 
  -2   4  13       30.50       35.02      4.32 o 
  -1   4  13      322.79      300.15      8.21 o 
   0   4  13       17.93       16.30      3.74 o 
   1   4  13        9.17        5.34      3.15 o 
   2   4  13       58.88       63.78      5.01 o 
   3   4  13      153.48      143.06     12.40 o 
   4   4  13       38.59       38.39      5.98 o 
   5   4  13        4.54        4.81      6.88 o 
   6   4  13       10.80        7.05      4.78 o 
   7   4  13       46.01       45.92      9.40 o 
   8   4  13        4.69       13.19     11.26 o 
 -10   5  13       36.59       22.30      9.13 o 
  -9   5  13       38.38       43.29      9.92 o 
  -8   5  13      112.88      106.06     12.82 o 
  -7   5  13      856.78      856.14     22.06 o 
  -6   5  13      142.43      133.86      9.94 o 
  -5   5  13      527.54      496.44     13.17 o 
  -4   5  13      459.42      451.95     10.78 o 
  -3   5  13       13.90       17.95      5.53 o 
  -2   5  13      158.08      151.37      8.06 o 
  -1   5  13       64.20       60.71      4.32 o 
   0   5  13       63.98       53.61      4.17 o 
   1   5  13     1042.02     1055.59     25.21 o 
   2   5  13       44.09       43.93      3.69 o 
   3   5  13       25.44       23.37      5.90 o 
   4   5  13      298.72      320.93     20.06 o 
   5   5  13       55.59       73.45     10.74 o 
   6   5  13       35.48       15.68     12.06 o 
   7   5  13       78.95       77.85     11.32 o 
 -10   6  13        1.86        1.55      8.30 o 
  -9   6  13      113.03      108.33     11.71 o 
  -8   6  13      118.27      139.05     11.03 o 
  -7   6  13        5.96       10.96      8.61 o 
  -6   6  13        0.01       -3.51      5.67 o 
  -5   6  13      227.46      237.83     15.36 o 
  -4   6  13       38.18       40.59      5.36 o 
  -3   6  13     1999.64     1922.07     33.39 o 
  -2   6  13       13.88       14.45      3.65 o 
  -1   6  13      858.22      822.60     13.06 o 
   0   6  13       34.03       36.01      4.40 o 
   1   6  13      350.79      366.79     11.69 o 
   2   6  13       76.83       73.03      4.57 o 
   3   6  13      230.26      258.14     18.13 o 
   4   6  13       30.10       33.72     12.94 o 
   5   6  13      140.22      124.13     12.64 o 
   6   6  13        0.63        0.09      7.24 o 
   7   6  13        2.72        8.27      8.89 o 
  -9   7  13       42.93       44.10     10.89 o 
  -8   7  13      165.28      186.19     12.97 o 
  -7   7  13      357.32      340.11     13.28 o 
  -6   7  13       15.64       19.63      8.34 o 
  -5   7  13       91.19       81.71      8.79 o 
  -4   7  13      593.31      548.85     10.94 o 
  -3   7  13       56.12       53.61      6.53 o 
  -2   7  13        6.73        4.10      3.13 o 
  -1   7  13       61.53       73.22      7.03 o 
   0   7  13        6.51        8.72      2.47 o 
   1   7  13      948.55      892.54     28.04 o 
   2   7  13        2.03       24.24     13.53 o 
   3   7  13       56.83       51.96     10.24 o 
   4   7  13        0.04        0.94      9.34 o 
   5   7  13       11.95       24.98      9.14 o 
   6   7  13      140.05      161.89     17.86 o 
  -9   8  13      191.19      200.24     28.30 o 
  -8   8  13       11.42       10.90      8.93 o 
  -7   8  13       48.01       61.68      9.07 o 
  -6   8  13       11.55       15.91      6.47 o 
  -5   8  13      128.27      135.04     11.82 o 
  -4   8  13      367.11      361.26     13.77 o 
  -3   8  13        6.52        4.23      3.74 o 
  -2   8  13      331.49      321.30     12.98 o 
  -1   8  13      264.17      230.76     13.34 o 
   0   8  13       46.19       33.68      6.90 o 
   1   8  13       20.20        4.82      4.89 o 
   2   8  13      100.47      110.38     12.73 o 
   3   8  13      543.94      568.16     21.00 o 
   4   8  13      292.28      352.28     34.12 o 
   5   8  13       11.24       14.73      9.04 o 
   6   8  13       56.55       49.16     12.35 o 
  -8   9  13      139.89      157.94     20.71 o 
  -7   9  13        0.55       -2.83      6.58 o 
  -6   9  13        4.65       11.14      8.35 o 
  -5   9  13       48.59       47.15      9.14 o 
  -4   9  13       11.01        5.36      4.11 o 
  -3   9  13       18.72       15.63      5.12 o 
  -2   9  13       11.15       14.22      3.07 o 
  -1   9  13       61.11       64.28      7.27 o 
   0   9  13      676.71      599.44     43.14 o 
   1   9  13       52.27       46.23     13.60 o 
   2   9  13      690.68      694.32     26.69 o 
   3   9  13       34.98       40.42     11.22 o 
   4   9  13        0.58       -8.27     13.80 o 
   5   9  13        5.90      -10.43     10.43 o 
  -7  10  13        6.47        6.98      7.51 o 
  -6  10  13       30.98       30.83     10.17 o 
  -5  10  13        1.52       -1.61      6.68 o 
  -4  10  13      123.45      134.11      6.98 o 
  -3  10  13       42.73       42.26      5.86 o 
  -2  10  13      685.54      615.02     27.58 o 
  -1  10  13       24.44       17.52      5.85 o 
   0  10  13       33.46       47.84     17.44 o 
   1  10  13        0.06        5.31     10.89 o 
   2  10  13       96.94      108.04     14.10 o 
   3  10  13       59.35       54.52     12.28 o 
   4  10  13      136.76      143.76     15.09 o 
  -6  11  13       12.49       10.67      7.35 o 
  -5  11  13       75.57       65.62      8.80 o 
  -4  11  13       49.11       33.91      8.95 o 
  -3  11  13        9.30        7.87      4.79 o 
  -2  11  13       18.04       25.77     10.33 o 
  -1  11  13      374.69      416.17     26.09 o 
   0  11  13      108.86      107.07     21.40 o 
   1  11  13       29.57       22.20     16.18 o 
   2  11  13       55.95       67.10     15.23 o 
   3  11  13       28.57       22.95     16.00 o 
  -5  12  13      105.27      114.85     12.46 o 
  -4  12  13        0.15       14.48      5.73 o 
  -3  12  13      341.42      352.13     29.28 o 
  -2  12  13        3.66        5.22     14.53 o 
  -1  12  13      191.66      233.75     22.83 o 
   0  12  13        4.07       -3.93     14.98 o 
   1  12  13        0.55      -14.40     14.40 o 
   2  12  13       15.93       15.28     11.52 o 
  -2  13  13        0.53       11.95     13.61 o 
  -1  13  13       55.89       44.32     28.43 o 
 -10   0  14       77.25       77.39     18.52 o 
  -8   0  14      353.85      358.07     23.17 o 
  -6   0  14        3.58       11.03      8.82 o 
  -4   0  14     1226.17     1201.71     44.74 o 
  -2   0  14      393.32      402.73     14.36 o 
   0   0  14     1977.59     2044.62     31.20 o 
   2   0  14        4.25       -0.57      4.58 o 
   4   0  14      209.89      222.66     11.18 o 
   6   0  14      834.84      796.35     32.62 o 
 -10   1  14      120.73      143.51     18.24 o 
  -9   1  14       27.23       29.64     12.46 o 
  -8   1  14       10.80        5.70      6.81 o 
  -7   1  14       43.98       41.43      8.54 o 
  -6   1  14      491.75      468.10     12.51 o 
  -5   1  14       52.55       46.79      7.34 o 
  -4   1  14      961.66      947.81     16.20 o 
  -3   1  14        0.26        0.87      3.71 o 
  -2   1  14       21.81       25.79      5.25 o 
  -1   1  14       15.65       22.80      4.58 o 
   0   1  14      159.83      163.18      6.95 o 
   1   1  14      359.83      363.82      8.09 o 
   2   1  14      738.58      688.78     13.09 o 
   3   1  14       25.51       27.87      5.16 o 
   4   1  14      235.82      237.01     10.78 o 
   5   1  14        3.42        3.12      3.01 o 
   6   1  14        0.50       -0.72      3.39 o 
   7   1  14      209.69      198.34     11.48 o 
 -10   2  14        8.46        8.43      9.56 o 
  -9   2  14      663.55      757.30     28.35 o 
  -8   2  14      119.63      130.74     11.05 o 
  -7   2  14       14.10        9.17      6.67 o 
  -6   2  14        5.34        8.68      5.46 o 
  -5   2  14      427.09      438.34     12.92 o 
  -4   2  14      959.17      905.36     17.63 o 
  -3   2  14      954.17      928.78     16.15 o 
  -2   2  14      312.79      281.18      8.99 o 
  -1   2  14      466.84      454.65     12.14 o 
   0   2  14       85.26       92.24      5.47 o 
   1   2  14       49.14       45.36      5.28 o 
   2   2  14        4.74       11.36      4.32 o 
   3   2  14       30.92       42.89      7.21 o 
   4   2  14      486.84      473.79     14.26 o 
   5   2  14       60.97       57.34      4.64 o 
   6   2  14      253.44      251.21     10.37 o 
   7   2  14        5.49        9.28      4.85 o 
 -10   3  14        0.32       -3.09      9.59 o 
  -9   3  14        4.28        0.48      7.55 o 
  -8   3  14       55.05       69.89     10.53 o 
  -7   3  14      974.66      963.76     21.73 o 
  -6   3  14       18.04       14.92      6.32 o 
  -5   3  14      532.30      536.34     12.88 o 
  -4   3  14       57.63       66.54      6.63 o 
  -3   3  14      203.79      208.38     12.27 o 
  -2   3  14       29.38       27.02      4.62 o 
  -1   3  14      864.33      882.03     16.44 o 
   0   3  14       81.27       64.50      4.76 o 
   1   3  14      856.25      816.15     13.72 o 
   2   3  14       29.96       35.92      4.60 o 
   3   3  14      454.56      419.27     26.19 o 
   4   3  14      118.21       93.89      9.02 o 
   5   3  14      142.10      122.16     10.54 o 
   6   3  14       15.24        8.45      4.79 o 
   7   3  14      140.27      141.08     10.14 o 
  -9   4  14      269.76      293.48     15.72 o 
  -8   4  14       60.76       56.93     10.27 o 
  -7   4  14       21.54       14.71      7.19 o 
  -6   4  14      168.71      185.19     10.61 o 
  -5   4  14       10.56       16.44      5.83 o 
  -4   4  14        6.99        6.69      5.15 o 
  -3   4  14      751.33      738.63     15.07 o 
  -2   4  14       70.16       68.96      8.63 o 
  -1   4  14      408.17      394.38     12.61 o 
   0   4  14      647.15      643.34     11.39 o 
   1   4  14        2.42        3.84      3.26 o 
   2   4  14       10.44       14.40      3.77 o 
   3   4  14      147.10      144.83      9.59 o 
   4   4  14       11.91       -2.18      7.38 o 
   5   4  14      163.14      165.98     11.16 o 
   6   4  14       31.09       36.13      8.12 o 
  -9   5  14       13.06        9.96      9.25 o 
  -8   5  14      173.69      170.57     12.59 o 
  -7   5  14      199.42      213.42     15.42 o 
  -6   5  14       40.03       54.34      8.14 o 
  -5   5  14      167.75      164.70      9.74 o 
  -4   5  14     1158.33     1172.12     20.35 o 
  -3   5  14        0.29        2.90      4.39 o 
  -2   5  14       18.73       19.89      4.52 o 
  -1   5  14      526.47      513.88     10.33 o 
   0   5  14      272.46      297.40     10.85 o 
   1   5  14      145.27      151.73      6.53 o 
   2   5  14      547.30      524.44     28.72 o 
   3   5  14       37.29       47.41     10.78 o 
   4   5  14      408.98      422.70     20.37 o 
   5   5  14        0.07       -0.96      6.26 o 
   6   5  14        5.78       -5.24      7.06 o 
  -9   6  14       58.11       67.95     10.65 o 
  -8   6  14      162.59      167.75     13.65 o 
  -7   6  14       46.63       49.18      8.72 o 
  -6   6  14       35.55       29.86      8.12 o 
  -5   6  14       42.09       41.05      6.95 o 
  -4   6  14       11.84       13.79      4.87 o 
  -3   6  14      127.64      130.20      7.21 o 
  -2   6  14     1025.30      950.43     30.28 o 
  -1   6  14        0.08        0.79      3.35 o 
   0   6  14      226.14      210.57      5.71 o 
   1   6  14       32.13       30.32      3.64 o 
   2   6  14      169.87      181.21     24.54 o 
   3   6  14        0.09        4.40      8.64 o 
   4   6  14      260.69      272.36     22.65 o 
   5   6  14       35.13       27.94     10.04 o 
   6   6  14       90.15      100.63     11.58 o 
  -8   7  14      123.84      113.13     12.06 o 
  -7   7  14       33.33       30.40      8.61 o 
  -6   7  14      396.76      389.18     13.57 o 
  -5   7  14      167.19      168.21      9.18 o 
  -4   7  14       86.18       90.05      6.59 o 
  -3   7  14      518.97      475.79     12.06 o 
  -2   7  14      120.23      121.12      5.58 o 
  -1   7  14       66.03       61.95      4.90 o 
   0   7  14      438.71      411.54     18.68 o 
   1   7  14       79.52       94.85      8.57 o 
   2   7  14      534.51      605.43     23.84 o 
   3   7  14        2.84       13.63      9.04 o 
   4   7  14      143.73      168.85     16.96 o 
   5   7  14       40.42       47.74     11.90 o 
  -8   8  14      168.24      189.28     15.46 o 
  -7   8  14       28.14       19.67      8.36 o 
  -6   8  14       13.80       14.70      8.45 o 
  -5   8  14       41.96       38.74      6.68 o 
  -4   8  14       41.13       33.27      5.44 o 
  -3   8  14      441.11      401.20     10.55 o 
  -2   8  14       77.19      100.61      6.32 o 
  -1   8  14      176.68      267.48     28.04 o 
   0   8  14      215.13      193.02     14.58 o 
   1   8  14       50.20       47.73     20.33 o 
   2   8  14       17.99       19.32     10.10 o 
   3   8  14       44.25       61.28     12.05 o 
   4   8  14      104.69      109.26     20.23 o 
   5   8  14      158.27      170.94     14.77 o 
  -7   9  14       90.61       68.70     28.11 o 
  -6   9  14       21.26       10.89      7.37 o 
  -5   9  14      185.40      179.43     13.31 o 
  -4   9  14       20.16       20.62      4.57 o 
  -3   9  14        1.79        1.21      3.28 o 
  -2   9  14      209.88      222.98      9.62 o 
  -1   9  14       97.42       99.73      8.72 o 
   0   9  14       85.59       95.90     16.52 o 
   1   9  14      573.11      646.20     29.37 o 
   2   9  14       21.29       26.80     11.14 o 
   3   9  14      227.89      195.74     18.80 o 
   4   9  14       71.08       68.96     16.00 o 
  -6  10  14       21.62       12.80     11.51 o 
  -5  10  14       68.66       58.59      5.96 o 
  -4  10  14      179.70      191.11     11.13 o 
  -3  10  14      113.79      131.89      8.65 o 
  -2  10  14        3.32        5.90      4.12 o 
  -1  10  14      426.88      421.30     26.17 o 
   0  10  14       90.62       66.37     16.44 o 
   1  10  14      102.51      105.12     29.76 o 
   2  10  14        4.49        0.02      8.58 o 
   3  10  14      106.53      105.19     17.42 o 
  -4  11  14        2.58       -1.82      6.64 o 
  -3  11  14       94.51       67.59      7.42 o 
  -2  11  14        2.48        0.09      8.50 o 
  -1  11  14       45.38       40.57     15.83 o 
   0  11  14       76.14       79.21     17.91 o 
   1  11  14      140.67      124.28     23.67 o 
  -9   0  15      146.20      132.32     24.62 o 
  -7   0  15      361.93      378.18     18.26 o 
  -5   0  15      114.36      125.53     12.88 o 
  -3   0  15      310.46      340.70     13.57 o 
  -1   0  15      122.64      121.91     13.46 o 
   1   0  15        5.82        3.08      6.41 o 
   3   0  15       84.53       68.62      8.73 o 
   5   0  15       79.24       49.04     19.88 o 
  -9   1  15        0.07       -0.01      6.70 o 
  -8   1  15        4.31        3.27      6.55 o 
  -7   1  15       33.03       41.03      7.63 o 
  -6   1  15       80.65       91.76      8.08 o 
  -5   1  15      461.89      435.55     13.85 o 
  -4   1  15       86.31       98.88      8.13 o 
  -3   1  15      251.22      252.07     10.71 o 
  -2   1  15      194.81      198.14      8.15 o 
  -1   1  15       25.50       23.67      4.64 o 
   0   1  15       87.38       83.92      6.11 o 
   1   1  15      173.63      167.97      7.08 o 
   2   1  15      240.11      258.46      9.66 o 
   3   1  15      204.67      202.10      9.35 o 
   4   1  15       86.81       74.14     13.14 o 
   5   1  15       66.40       55.44      6.35 o 
   6   1  15        4.56        1.12      4.41 o 
  -9   2  15        2.00        2.01      9.35 o 
  -8   2  15      298.81      343.25     16.33 o 
  -7   2  15      244.80      247.07     13.09 o 
  -6   2  15      146.02      171.90     10.68 o 
  -5   2  15       23.10       22.83      6.26 o 
  -4   2  15      604.53      588.39     15.15 o 
  -3   2  15       35.54       32.54      6.00 o 
  -2   2  15      826.07      853.31     15.33 o 
  -1   2  15       10.03        6.21      3.88 o 
   0   2  15      291.61      293.15      8.87 o 
   1   2  15       10.94        6.67      3.69 o 
   2   2  15       48.45       41.96      6.15 o 
   3   2  15       10.67        6.16      6.32 o 
   4   2  15       87.86       89.61      9.07 o 
   5   2  15      153.84      146.90     15.80 o 
   6   2  15      171.49      178.76     11.75 o 
  -9   3  15       12.39       17.83      9.20 o 
  -8   3  15        0.51       -2.33      7.72 o 
  -7   3  15        6.73        2.32      5.48 o 
  -6   3  15      670.13      663.99     16.75 o 
  -5   3  15       11.20       13.53      5.56 o 
  -4   3  15      437.25      463.03     14.23 o 
  -3   3  15       22.02       20.42      5.11 o 
  -2   3  15       71.53       85.11      7.18 o 
  -1   3  15        7.88       11.96      4.30 o 
   0   3  15      342.35      349.75     10.96 o 
   1   3  15        0.72        6.37      3.57 o 
   2   3  15      781.16      794.62     44.24 o 
   3   3  15        6.05        8.26      7.38 o 
   4   3  15      468.34      497.63     24.23 o 
   5   3  15        0.50       -7.21      7.21 o 
  -8   4  15      399.06      459.63     17.03 o 
  -7   4  15        4.73        8.48      6.01 o 
  -6   4  15       84.16       83.86      8.28 o 
  -5   4  15      102.51      101.40      7.64 o 
  -4   4  15       12.74        7.11      5.12 o 
  -3   4  15      210.50      230.25      9.27 o 
  -2   4  15     1482.82     1481.75     25.03 o 
  -1   4  15      407.60      371.57      9.26 o 
   0   4  15      366.11      352.22      8.44 o 
   1   4  15      112.35      117.95      5.90 o 
   2   4  15        0.28        5.42      3.87 o 
   3   4  15       22.13       22.99      9.59 o 
   4   4  15      396.23      425.26     20.23 o 
   5   4  15       30.73       11.28      9.31 o 
  -8   5  15       39.29       40.02     10.58 o 
  -7   5  15      364.30      411.62     16.64 o 
  -6   5  15      139.91      152.77      8.88 o 
  -5   5  15       64.60       70.60      7.92 o 
  -4   5  15      179.23      189.64      8.59 o 
  -3   5  15      222.79      199.75      7.78 o 
  -2   5  15       75.76       64.63      6.62 o 
  -1   5  15       88.95       95.77     10.49 o 
   0   5  15       65.54       72.80      4.74 o 
   1   5  15      221.78      217.51     13.03 o 
   2   5  15       52.91       64.98     21.62 o 
   3   5  15      460.40      460.20     18.12 o 
   4   5  15       61.30       82.78     16.80 o 
   5   5  15       93.16       91.09     10.92 o 
  -7   6  15      144.40      140.40     13.05 o 
  -6   6  15       99.27      118.42      8.93 o 
  -5   6  15        3.48       -1.40      4.87 o 
  -4   6  15       53.94       51.19      6.10 o 
  -3   6  15       14.14       20.04      4.90 o 
  -2   6  15        0.36        3.37      3.46 o 
  -1   6  15      151.26      150.83      7.18 o 
   0   6  15       77.41       77.64      5.75 o 
   1   6  15       15.92       16.90      3.65 o 
   2   6  15       24.32       18.06     10.95 o 
   3   6  15       66.14       89.46     12.03 o 
   4   6  15       19.13       13.46     22.98 o 
  -7   7  15      275.37      298.60     14.29 o 
  -6   7  15       16.09       18.18      6.47 o 
  -5   7  15      156.01      167.70     11.55 o 
  -4   7  15        2.69        0.48      4.23 o 
  -3   7  15      131.99      110.27      7.93 o 
  -2   7  15      147.46      131.21      8.73 o 
  -1   7  15       97.35       89.13      4.93 o 
   0   7  15       13.29       18.82      3.85 o 
   1   7  15      342.83      370.32     22.37 o 
   2   7  15       69.01       70.47     14.57 o 
   3   7  15      186.15      236.37     36.28 o 
   4   7  15      147.66      138.73     18.15 o 
  -6   8  15        7.45        8.78      5.72 o 
  -5   8  15        5.12        6.96      5.55 o 
  -4   8  15       21.54       30.57      5.23 o 
  -3   8  15       98.82       93.62      8.78 o 
  -2   8  15      360.63      347.77     12.30 o 
  -1   8  15       45.67       63.08      8.88 o 
   0   8  15      161.08      175.84     19.26 o 
   1   8  15       14.99        3.73     10.59 o 
   2   8  15        4.55        4.23     10.88 o 
   3   8  15        8.07        9.44      9.71 o 
  -5   9  15       34.63       21.28      6.03 o 
  -4   9  15      357.94      333.10     12.61 o 
  -3   9  15        5.80       11.84      5.07 o 
  -2   9  15        3.60        3.58      4.80 o 
  -1   9  15        6.20        1.42      9.61 o 
   0   9  15       47.66       92.21     20.99 o 
   1   9  15       25.06       25.30     17.14 o 
   2   9  15      282.33      303.21     23.44 o 
  -3  10  15      173.91      160.67     10.61 o 
  -2  10  15       35.33       42.26     12.87 o 
  -1  10  15       32.95       39.14     15.90 o 
   0  10  15      317.86      377.63     26.22 o 
  -8   0  16      137.69      118.59     19.90 o 
  -6   0  16       81.54       89.96     13.40 o 
  -4   0  16        1.97        5.07      7.78 o 
  -2   0  16      447.36      510.22     23.22 o 
   0   0  16      411.71      443.20     15.52 o 
   2   0  16        8.69       13.33      7.30 o 
   4   0  16      429.50      389.71     21.19 o 
  -8   1  16       12.84       20.56      8.27 o 
  -7   1  16       40.90       53.03      8.71 o 
  -6   1  16      284.36      317.32     12.73 o 
  -5   1  16       41.82       42.47      8.20 o 
  -4   1  16      389.23      413.31     12.17 o 
  -3   1  16      116.61      113.12      8.19 o 
  -2   1  16      200.00      202.37      8.61 o 
  -1   1  16        5.69        5.21      5.23 o 
   0   1  16       61.00       59.49      5.80 o 
   1   1  16        4.99        3.95      4.01 o 
   2   1  16      418.76      419.41     11.39 o 
   3   1  16      135.55      125.20     13.00 o 
   4   1  16       79.63       56.61      9.63 o 
  -7   2  16       46.07       24.47      8.57 o 
  -6   2  16       51.45       34.92      7.19 o 
  -5   2  16       15.01       16.29      6.43 o 
  -4   2  16       23.49       28.02      6.31 o 
  -3   2  16       17.20       24.56      5.57 o 
  -2   2  16       76.39       94.10      9.55 o 
  -1   2  16      804.42      851.22     16.12 o 
   0   2  16      109.46      129.50      6.52 o 
   1   2  16      453.48      443.28     10.62 o 
   2   2  16       18.26       22.51      5.93 o 
   3   2  16       11.36       20.80      7.46 o 
   4   2  16       29.68       37.28     12.78 o 
  -7   3  16       24.03       23.17      8.04 o 
  -6   3  16        8.37       25.26      7.52 o 
  -5   3  16      596.13      606.32     14.85 o 
  -4   3  16      166.47      180.17      9.23 o 
  -3   3  16      227.29      225.71      9.35 o 
  -2   3  16       33.97       29.03      6.33 o 
  -1   3  16       32.23       20.09      6.00 o 
   0   3  16       88.01       90.72      6.00 o 
   1   3  16        1.07        8.32      5.09 o 
   2   3  16       17.77       20.70      5.04 o 
   3   3  16      191.08      224.49     37.07 o 
   4   3  16       37.38       36.87     13.93 o 
  -7   4  16       69.99       52.38      8.66 o 
  -6   4  16       55.73       55.08      7.51 o 
  -5   4  16      157.23      124.68     12.82 o 
  -4   4  16       10.66        4.67      5.20 o 
  -3   4  16      335.72      355.43     10.11 o 
  -2   4  16      242.70      240.59      8.35 o 
  -1   4  16      339.95      309.33      9.62 o 
   0   4  16       94.32      100.46      6.27 o 
   1   4  16      198.52      182.72      8.07 o 
   2   4  16       91.53       81.96     17.64 o 
   3   4  16        7.62        2.73      8.42 o 
  -6   5  16       90.73       87.06      8.67 o 
  -5   5  16       31.77       34.63      6.36 o 
  -4   5  16      177.81      171.70      8.62 o 
  -3   5  16       56.76       55.74      6.14 o 
  -2   5  16       47.12       47.28      6.06 o 
  -1   5  16      102.50       96.66      6.95 o 
   0   5  16       29.52       23.75      4.79 o 
   1   5  16      100.04       82.36      8.29 o 
   2   5  16       29.30       41.62     12.15 o 
   3   5  16       75.10       85.76     13.90 o 
  -6   6  16      124.22       99.90      8.80 o 
  -5   6  16       12.45       10.08      5.58 o 
  -4   6  16        0.21        4.20      8.31 o 
  -3   6  16        1.00        5.09      4.46 o 
  -2   6  16      103.47      120.32      7.28 o 
  -1   6  16       35.05       30.44      4.84 o 
   0   6  16      379.24      363.94     14.44 o 
   1   6  16        4.02        8.50     13.34 o 
   2   6  16        2.49       -3.21      9.72 o 
  -5   7  16        1.57        5.87      6.08 o 
  -4   7  16      228.30      218.82     11.64 o 
  -3   7  16        0.54        1.91      3.58 o 
  -2   7  16       57.56       65.31      7.52 o 
  -1   7  16        0.30       -0.06      3.87 o 
   0   7  16       70.04       72.02     15.68 o 
   1   7  16      120.42       88.25     16.17 o 
  -3   8  16       34.35       39.74      6.57 o 
  -2   8  16        4.75        7.53      4.88 o 
  -1   8  16       53.08       49.38     12.38 o 
   0   8  16        2.53       -0.37     16.34 o 
  -5   0  17        1.57        0.27      8.16 o 
  -3   0  17        5.82       14.14      7.69 o 
  -1   0  17       86.61       89.50      9.39 o 
   1   0  17      228.03      229.67     11.37 o 
  -6   1  17       34.61       39.76      8.74 o 
  -5   1  17       88.18       76.11      8.12 o 
  -4   1  17        0.82       -2.68      5.29 o 
  -3   1  17      127.88      127.88      8.79 o 
  -2   1  17       11.07       10.64      5.00 o 
  -1   1  17       13.90       13.87      5.01 o 
   0   1  17       14.66        8.19      4.47 o 
   1   1  17      195.59      202.19      8.47 o 
   2   1  17       43.24       39.41      7.09 o 
  -5   2  17       60.61       43.09      8.14 o 
  -4   2  17       14.01        8.51      6.08 o 
  -3   2  17       37.72       46.96      7.32 o 
  -2   2  17        0.93        0.70      4.44 o 
  -1   2  17      102.82       81.58      7.33 o 
   0   2  17      350.70      365.07      9.98 o 
   1   2  17       41.02       28.40      5.30 o 
   2   2  17      100.84       80.48      8.05 o 
  -5   3  17       86.82       77.58      8.51 o 
  -4   3  17      307.04      313.23     14.18 o 
  -3   3  17      101.59      115.48      9.61 o 
  -2   3  17      225.45      223.98      9.61 o 
  -1   3  17       94.29       71.43      6.62 o 
   0   3  17        0.12       -5.22      5.22 o 
   1   3  17        0.12        0.31      4.31 o 
  -4   4  17       84.23       67.10      8.57 o 
  -3   4  17       37.89       37.24      7.63 o 
  -2   4  17      169.19      179.70      8.25 o 
  -1   4  17      120.62      113.74      7.18 o 
   0   4  17      203.40      218.12      8.16 o 
   1   4  17       18.79       18.58      5.46 o 
  -4   5  17        2.33       -4.13     14.40 o 
  -3   5  17      124.43      131.28     17.68 o 
  -2   5  17       67.05       65.62      6.77 o 
  -1   5  17       21.54       13.98      5.96 o 
   0   5  17       68.42       43.16      9.60 o 
                                                 
